# Supplementary material for: Mantis-ml: Disease-Agnostic Gene Prioritization from High-Throughput Genomic Screens by Stochastic Semi-supervised Learning
Source: Am J Hum Genet. 2020 May 7;106(5):659–78. doi: 10.1016/j.ajhg.2020.03.012 (PMC7212270; doi:10.1016/j.ajhg.2020.03.012)
Supplement: Tables S1–S5 [file mmc2.xlsx]

## Sheet: Table S1
Feature Name	Feature Description	Data Type	Data Source
Gene_Name	HGNC Symbol	String	https://www.genenames.org
GWAS_hits	Total number of genome-wide significant GWAS hits per gene (p < 5e-08)	Numeric	https://www.ebi.ac.uk/gwas
GWAS_max_P_VALUE	Max. p-value of all genome-wide significant GWAS hits per gene	Numeric	https://www.ebi.ac.uk/gwas
GWAS_min_P_VALUE	Min. p-value of all genome-wide significant GWAS hits per gene	Numeric	https://www.ebi.ac.uk/gwas
GWAS_max_OR	Max. Odds Ratio of all genome-wide significant GWAS hits per gene	Numeric	https://www.ebi.ac.uk/gwas
GWAS_min_OR	Min. Odds Ratio of all genome-wide significant GWAS hits per gene	Numeric	https://www.ebi.ac.uk/gwas
GWAS_tissue_trait_flag	Denotes the existence of a GWAS hit per gene, for all DISEASE/TRAITS	Categorical (0/1)	https://www.ebi.ac.uk/gwas
GnomAD_obs_lof	Observed number of expected rare (MAF < 0.1%) loss-of-function variants	Numeric	https://gnomad.broadinstitute.org
GnomAD_exp_lof	Depth-adjusted number of expected rare (MAF < 0.1%) loss-of-function variants	Numeric	https://gnomad.broadinstitute.org
GnomAD_oe_lof	Observed / expected (oe) metric for loss-of-function variants	Numeric	https://gnomad.broadinstitute.org/
GnomAD_oe_lof_lower	oe confidence interval (CI) lower bound for loss-of-function variants	Numeric	https://gnomad.broadinstitute.org/
GnomAD_oe_lof_upper	oe confidence interval (CI) upper bound for loss-of-function variants	Numeric	https://gnomad.broadinstitute.org/
GnomAD_obs_mis	Observed number of expected rare (MAF < 0.1%) missense variants	Numeric	https://gnomad.broadinstitute.org/
GnomAD_exp_mis	Depth-adjusted number of expected rare (MAF < 0.1%) missense variants	Numeric	https://gnomad.broadinstitute.org/
GnomAD_oe_mis	Observed / expected (oe) metric for missense variants	Numeric	https://gnomad.broadinstitute.org/
GnomAD_oe_mis_lower	oe confidence interval (CI) lower bound for missense variants	Numeric	https://gnomad.broadinstitute.org/
GnomAD_oe_mis_upper	oe confidence interval (CI) upper bound for missense variants	Numeric	https://gnomad.broadinstitute.org/
GnomAD_obs_syn	Observed number of expected rare (MAF < 0.1%) synonymous variants	Numeric	https://gnomad.broadinstitute.org/
GnomAD_exp_syn	Depth-adjusted number of expected rare (MAF < 0.1%) synonymous variants	Numeric	https://gnomad.broadinstitute.org/
GnomAD_oe_syn	Observed / expected (oe) metric for synonymous variants	Numeric	https://gnomad.broadinstitute.org/
GnomAD_oe_syn_lower	oe confidence interval (CI) lower bound for synonymous variants	Numeric	https://gnomad.broadinstitute.org/
GnomAD_oe_syn_upper	oe confidence interval (CI) upper bound for synonymous variants	Numeric	https://gnomad.broadinstitute.org/
GnomAD_lof_z	Corrected loss-of-function Z-score	Numeric	https://gnomad.broadinstitute.org/
GnomAD_mis_z	Corrected missense Z-score	Numeric	https://gnomad.broadinstitute.org/
GnomAD_syn_z	Corrected synonymous Z-score	Numeric	https://gnomad.broadinstitute.org/
GnomAD_pLI	The probability of being loss-of-function intolerant (intolerant of both heterozygous and homozygous lof variants)	Numeric	https://gnomad.broadinstitute.org/
GnomAD_pREC	The probability of being intolerant of homozygous, but not heterozygous lof variants	Numeric	https://gnomad.broadinstitute.org/
GnomAD_pNull	The probability of being tolerant of both heterozygous and homozygous lof variants (Nullizygous)	Numeric	https://gnomad.broadinstitute.org/
GeneSize (ExAC)	Total number of coding base pairs	Numeric	http://exac.broadinstitute.org
ExAC_mean_rd	Average read depth of gene across all individuals	Numeric	http://exac.broadinstitute.org
ExAC_gc_content	Proportion of gene that is GC	Numeric	http://exac.broadinstitute.org
ExAC_complexity	Sequence complexity	Numeric	http://exac.broadinstitute.org
ExAC_cds_len	Number of targeted coding bases in CNV calling	Numeric	http://exac.broadinstitute.org
ExAC_gene_length	Total gene length	Numeric	http://exac.broadinstitute.org
ExAC_num_targ	Number of targets of the gene included in CNV calling	Numeric	http://exac.broadinstitute.org
ExAC_segdups	Number of pairs of segmental duplications gene is within	Numeric	http://exac.broadinstitute.org
ExAC_dip	Number of confident diploid calls	Numeric	http://exac.broadinstitute.org
ExAC_del	Number of confident deletion calls	Numeric	http://exac.broadinstitute.org
ExAC_dup	Number of confident duplication calls	Numeric	http://exac.broadinstitute.org
ExAC_del.sing	Number of confident deletion calls spanning only a single gene	Numeric	http://exac.broadinstitute.org
ExAC_dup.sing	Number of confident duplication calls spanning only a single gene	Numeric	http://exac.broadinstitute.org
ExAC_del.sing.score	Winsorised single-gene deletion intolerance z-score	Numeric	http://exac.broadinstitute.org
ExAC_dup.sing.score	Winsorised single-gene duplication intolerance z-score	Numeric	http://exac.broadinstitute.org
ExAC_del.score	Winsorised deletion intolerance z-score	Numeric	http://exac.broadinstitute.org
ExAC_dup.score	Winsorised duplication intolerance z-score	Numeric	http://exac.broadinstitute.org
ExAC_cnv.score	Winsorised CNV intolerance z-score	Numeric	http://exac.broadinstitute.org
ExAC_flag	Gene is in a known region of recurrent CNVs mediated by tandem segmental duplications and intolerance scores are more likely to be biased or noisy	Categorical (0/1)	http://exac.broadinstitute.org
RVIS	Residual Variation Intolerance Score based on EVS	Numeric	http://genic-intolerance.org
LoF_FDR_ExAC	LoF depletion FDR based on ExAC	Numeric	http://genic-intolerance.org
RVIS_ExAC	Residual Variation Intolerance Score based on ExAC	Numeric	http://genic-intolerance.org
geneCov_ExACv2	ExAC real-estate coverage. The % of the protein-coding CCDS that is captured with at least 10-fold read depth on average across the gnomad exome sequenced cohort.	Numeric	http://genic-intolerance.org
RVIS_ExACv2	Residual Variation Intolerance Score based on ExAC v2	Numeric	http://genic-intolerance.org
MTR_ExACv2	Missense Tolerance Ratio based on ExAC v2 (%OE_ratio)	Numeric	http://mtr-viewer.mdhs.unimelb.edu.au
Experimental_seed_genes_overlap	Of all the reported protein interactors existing among InWeb's experimental interactions, what proportion (%) overlap with the Seed genes of the current run	Numeric	InWeb_IM (Li et al., 2017)
Inferred_seed_genes_overlap	Of all the reported protein interactors existing among InWeb's experimental interactions, what proportion (%) overlap with the Seed genes of the current run	Numeric	InWeb_IM (Li et al., 2017)
essential_mouse_knockout	Mouse genes with tissue-specific human orthologs proved to be essential for mouse survival	Categorical (0/1)	(Samocha et al. 2014)
non_essential_mouse_knockout	Mouse genes with tissue-specific human orthologs proved to be non-essential for mouse survival	Categorical (0/1)	(Samocha et al. 2014)
MGI_mouse_knockout_feature	Mouse genes with a disease-associated human phenotype	Categorical (0/1)	MGI (Mouse Genome Informatics)
MGI_essential_gene	Mouse genes with human orthologs associated with a Lethal phenotype based on MGI	Categorical (0/1)	MGI (Mouse Genome Informatics)
GTEx_[Tissue]_TPM_expression	Gene expression in disease-associated [Tissue] in Transcripts per Million based on GTEx	Numeric	GTEx (Genotype-Tissue Expression)
GTEx_[Tissue]_Expression_Rank	Gene expression ranking in disease-associated [Tissue] based on GTEx (rank = 0 for all genes with expression less than the median among all genes)	Numeric	GTEx (Genotype-Tissue Expression)
[Tissue]_GWAS_hits	[Tissue]-associated genome-wide significant GWAS hits per gene (p < 5e-08)	Numeric	GWAS Catalog
[Tissue]_GWAS_max_P_VALUE	Max. p-value of [Tissue]-associated genome-wide significant GWAS hits per gene	Numeric	GWAS Catalog
[Tissue]_GWAS_min_P_VALUE	Min. p-value of [Tissue]-associated genome-wide significant GWAS hits per gene	Numeric	GWAS Catalog
[Tissue]_GWAS_max_OR	Max. Odds Ratio of [Tissue]-associated genome-wide significant GWAS hits per gene	Numeric	GWAS Catalog
[Tissue]_GWAS_min_OR	Min. Odds Ratio of [Tissue]-associated genome-wide significant GWAS hits per gene	Numeric	GWAS Catalog
[Tissue]_GWAS_tissue_trait_flag	Denotes the existence of a [Tissue]-associated GWAS hit per gene	Categorical (0/1)	GWAS Catalog
ProteinAtlas_gene_expr_levels	[Tissue]-specific expression levels (Not detected, Low, Medium, High)	Categorical (Not detected/Low /Medium/High)	Human Protein Atlas
ProteinAtlas_RNA_expression_TMP	[Tissue]-specific expression levels in transcripts per million (TPM)	Numeric	Human Protein Atlas
GO_[Tissue/Disease_associated_term]	Indicator if gene is associated with "Tissue/Disease"-associated Gene Ontology term	Categorical (0/1)	MSigDB
CKDdb_num_of_studies	Number of studies associating the corresponding gene with CKD risk based on the Chronic Kidney Disease database CKDdb	Numeric	CKDdb
CKDdb_Disease	Indicator if gene is associated with Chronic Kidney Disease based on CKDdb	Categorical (0/1)	CKDdb
GOA_Kidney_Research_Priority	Indicator whether the gee encodes a protein prioritised by UniProt Renal Gene Ontology Initiative Kidney Research UK.	Numeric	Gene Ontology Annotation
tub_Exp_num_of_eQTLs	Expected number of eQTLs in Tubulointerstitial transcriptome	Numeric	NephQTL
tub_Pr_of_no_eQTL	Probability of no eQTL in Tubulointerstitial transcriptome	Numeric	NephQTL
tub_FDR	FDR of eQTL detection in Tubulointerstitial transcriptome	Numeric	NephQTL
glom_Exp_num_of_eQTLs	Expected number of eQTLs in Glomerular transcriptome	Numeric	NephQTL
glom_Pr_of_no_eQTL	Probability of no eQTL in Glomerular transcriptome	Numeric	NephQTL
glom_FDR	FDR of eQTL detection in Glomerular transcriptome	Numeric	NephQTL
HT_eQTL_hits	Total number of high confidence (r2 > 0.8) Hypertension-associated eQTLs per gene	Numeric	http://www.exsnp.org
CAD_eQTL_hits	Total number of high confidence (r2 > 0.8) Coronary Artery Disease-associated eQTLs per gene	Numeric	http://www.exsnp.org
adipose_GWAS_locus	Total number per gene of GWAS loci that have been associated for cardiometabolic traits (data from adipose tissue)	Numeric	(Civelek et al., 2017)
adipose_cis_eQTL	Total number per gene of cis eQTLs that have been associated for cardiometabolic traits (data from adipose tissue)	Numeric	(Civelek et al., 2017)
platelets_eQTL	Total number of heterozygous coding sites per gene with a marginal eQTL effect (p < 10-4) and with 10 or more reads	Numeric	(Simon et al., 2016)
(Y Label) known_gene	Seed genes that serve as positive labels for the disease under query	Categorical (0/1)	Human Phenotype Ontology

## Sheet: Table S2 (CKD)
	Gene_Name	mantis_ml_proba	mantis_ml_perc
0	NPHS1	0.9336	100
1	LAMB2	0.9259	99.9946
2	PEX5	0.9226	99.9893
3	INVS	0.9224	99.9839
4	BBS4	0.919	99.9785
5	PRKCSH	0.9184	99.9732
6	PEX13	0.9167	99.9678
7	AHI1	0.9159	99.9624
8	SCNN1A	0.9151	99.957
9	ACE	0.9144	99.9517
10	BBS10	0.9125	99.9463
11	CLCNKA	0.9114	99.9409
12	FRAS1	0.9097	99.9356
13	PCNT	0.9093	99.9302
14	IFT140	0.909	99.9248
15	FZD4	0.9088	99.9195
16	ZMPSTE24	0.9081	99.9141
17	CASP1	0.9063	99.9087
18	MAVS	0.9063	99.9034
19	NPHS2	0.9052	99.898
20	CEP290	0.9048	99.8926
21	PLCG2	0.9033	99.8873
22	DDC	0.9031	99.8819
23	ITGB4	0.9022	99.8765
24	COL4A3	0.9018	99.8711
25	CFH	0.9006	99.8658
26	HNF1A	0.9001	99.8604
27	COL4A5	0.9	99.855
28	IFT88	0.898	99.8497
29	ITGA3	0.8973	99.8443
30	HNF1B	0.8964	99.8389
31	SPTA1	0.8942	99.8336
32	PLG	0.8936	99.8282
33	ABCA1	0.8922	99.8228
34	TTC8	0.8921	99.8175
35	GLA	0.8916	99.8121
36	APRT	0.8915	99.8067
37	AGT	0.8902	99.8014
38	AMER1	0.8896	99.796
39	FREM2	0.8895	99.7906
40	SALL1	0.8892	99.7852
41	SLC34A1	0.888	99.7799
42	FGFR3	0.8865	99.7745
43	GHR	0.8859	99.7691
44	FAN1	0.8851	99.7638
45	GK	0.8846	99.7584
46	IFT172	0.8841	99.753
47	LAMA5	0.884	99.7477
48	SLC12A1	0.8838	99.7423
49	KCNJ1	0.8836	99.7369
50	PKD1	0.8836	99.7316
51	GRIP1	0.8821	99.7262
52	ITGA1	0.8818	99.7208
53	ACADL	0.8817	99.7155
54	PSEN2	0.8815	99.7101
55	SMARCAL1	0.8809	99.7047
56	FAT1	0.8808	99.6993
57	F2RL1	0.8807	99.694
58	COL17A1	0.8794	99.6886
59	AGRN	0.8779	99.6832
60	RPGRIP1L	0.8778	99.6779
61	SLC3A1	0.8774	99.6725
62	SCNN1B	0.8766	99.6671
63	NOTCH2	0.8755	99.6618
64	OCRL	0.8748	99.6564
65	CD36	0.8742	99.651
66	ILK	0.8735	99.6457
67	PDGFRA	0.8734	99.6403
68	SOX4	0.8733	99.6349
69	PDGFB	0.8731	99.6296
70	TSC1	0.8725	99.6242
71	PMM2	0.8718	99.6188
72	PDSS2	0.8704	99.6134
73	MYLK	0.87	99.6081
74	CD151	0.8686	99.6027
75	ROBO2	0.8676	99.5973
76	GPC3	0.8662	99.592
77	ITGB3	0.8657	99.5866
78	MAPK7	0.8656	99.5812
79	CTSA	0.8652	99.5759
80	SPP1	0.8642	99.5705
81	PDGFRB	0.864	99.5651
82	XDH	0.8636	99.5598
83	IFT122	0.863	99.5544
84	SERPINE1	0.8623	99.549
85	ITGB1	0.8622	99.5436
86	IQGAP2	0.8618	99.5383
87	DHCR7	0.8589	99.5329
88	CD44	0.8584	99.5275
89	WASL	0.8583	99.5222
90	OFD1	0.8582	99.5168
91	MTUS1	0.8582	99.5114
92	CFI	0.8581	99.5061
93	CAV1	0.8577	99.5007
94	CTNND1	0.8574	99.4953
95	TFAP2B	0.8571	99.49
96	LRP2	0.8567	99.4846
97	LTBP1	0.8567	99.4792
98	TKT	0.8564	99.4739
99	SC5D	0.8561	99.4685
100	TNFAIP3	0.8554	99.4631
101	G6PC	0.8552	99.4577
102	SMAD4	0.8551	99.4524
103	TLR4	0.8539	99.447
104	NOTCH1	0.8538	99.4416
105	CLCNKB	0.8537	99.4363
106	DYNC2H1	0.8537	99.4309
107	PEX1	0.8535	99.4255
108	MDM2	0.853	99.4202
109	PDGFA	0.8529	99.4148
110	FNIP2	0.8527	99.4094
111	COL4A1	0.8527	99.4041
112	WDR35	0.8519	99.3987
113	TSC2	0.8514	99.3933
114	SOX9	0.8509	99.388
115	COL4A4	0.8509	99.3826
116	ITGA6	0.8502	99.3772
117	ITGAV	0.8492	99.3718
118	AKR1B1	0.8483	99.3665
119	PKHD1	0.8478	99.3611
120	ROCK1	0.8478	99.3557
121	CC2D2A	0.8476	99.3504
122	ITGA8	0.8475	99.345
123	SLC25A13	0.8474	99.3396
124	PKD2	0.8472	99.3343
125	SPTB	0.8471	99.3289
126	BRCA1	0.846	99.3235
127	BSND	0.8458	99.3182
128	HEXA	0.8457	99.3128
129	EGFR	0.8452	99.3074
130	C3	0.8451	99.3021
131	VDR	0.845	99.2967
132	CD2AP	0.8449	99.2913
133	PIBF1	0.8445	99.2859
134	WDR83	0.8439	99.2806
135	LGR4	0.8439	99.2752
136	SLC6A8	0.8436	99.2698
137	PHKB	0.8421	99.2645
138	YES1	0.8417	99.2591
139	ZFP36L2	0.8414	99.2537
140	SLC7A9	0.8414	99.2484
141	PIK3C2A	0.841	99.243
142	LBR	0.8406	99.2376
143	TP53BP2	0.8404	99.2323
144	EDNRB	0.8403	99.2269
145	SACS	0.8402	99.2215
146	LRPAP1	0.8399	99.2161
147	MAGI2	0.8394	99.2108
148	SLC4A1	0.8394	99.2054
149	MYH9	0.839	99.2
150	PAX8	0.8388	99.1947
151	TP53	0.8383	99.1893
152	CYP24A1	0.8382	99.1839
153	PODXL	0.8377	99.1786
154	DLG1	0.8376	99.1732
155	ALDH2	0.8375	99.1678
156	NPHP3	0.8371	99.1625
157	C2CD3	0.8367	99.1571
158	KL	0.8365	99.1517
159	TSHZ3	0.8364	99.1464
160	CFB	0.8358	99.141
161	BBS2	0.8357	99.1356
162	WNT5A	0.8352	99.1302
163	SCNN1G	0.8349	99.1249
164	DOCK1	0.8349	99.1195
165	BMPER	0.8348	99.1141
166	FLII	0.8346	99.1088
167	MET	0.8345	99.1034
168	ASAH1	0.8345	99.098
169	ACE2	0.8344	99.0927
170	BDKRB2	0.8344	99.0873
171	HUWE1	0.834	99.0819
172	CDK5RAP2	0.8339	99.0766
173	AKAP9	0.8318	99.0712
174	TGFB1	0.8317	99.0658
175	LAMC1	0.8313	99.0605
176	PEX2	0.8311	99.0551
177	NOS3	0.8311	99.0497
178	BAX	0.831	99.0443
179	MPV17	0.83	99.039
180	TJP1	0.83	99.0336
181	EHD3	0.8294	99.0282
182	AHR	0.8294	99.0229
183	KIF26B	0.8285	99.0175
184	ERBB3	0.8282	99.0121
185	HS2ST1	0.8278	99.0068
186	WNK1	0.8278	99.0014
187	GCNT3	0.827	98.996
188	KRAS	0.827	98.9907
189	ATP6V0A4	0.827	98.9853
190	ALDOB	0.8266	98.9799
191	SPTBN1	0.8261	98.9746
192	ACD	0.8256	98.9692
193	ALDH1A2	0.8254	98.9638
194	MDK	0.825	98.9584
195	ID2	0.8248	98.9531
196	MKS1	0.8247	98.9477
197	CEP135	0.8246	98.9423
198	STAB1	0.8243	98.937
199	TJP2	0.8243	98.9316
200	LRRK2	0.8243	98.9262
201	FMN1	0.8242	98.9209
202	DNASE1	0.8238	98.9155
203	WRN	0.8234	98.9101
204	DCN	0.8232	98.9048
205	NCOA3	0.8229	98.8994
206	RELB	0.8226	98.894
207	STK36	0.8221	98.8887
208	CDC42	0.8221	98.8833
209	CTH	0.8217	98.8779
210	SIX2	0.8212	98.8725
211	PPP1R12A	0.8211	98.8672
212	RARA	0.8208	98.8618
213	SMPD4	0.8199	98.8564
214	HMBS	0.8198	98.8511
215	HIPK2	0.8197	98.8457
216	APOE	0.8195	98.8403
217	FANCM	0.8194	98.835
218	SDCCAG8	0.8192	98.8296
219	PRKACA	0.819	98.8242
220	PTPRC	0.8188	98.8189
221	CENPJ	0.8188	98.8135
222	GUSB	0.8185	98.8081
223	FOXO1	0.8185	98.8027
224	TOP3B	0.8185	98.7974
225	CBS	0.8182	98.792
226	CASP8	0.8181	98.7866
227	SALL2	0.818	98.7813
228	INTU	0.818	98.7759
229	BBS1	0.8179	98.7705
230	LAMA4	0.8178	98.7652
231	F2R	0.8176	98.7598
232	NOS2	0.8169	98.7544
233	PER2	0.8165	98.7491
234	NBAS	0.8154	98.7437
235	ARHGAP35	0.8152	98.7383
236	VHL	0.8149	98.733
237	CLDN16	0.8147	98.7276
238	DBT	0.8145	98.7222
239	BSG	0.8143	98.7168
240	SCARB2	0.8141	98.7115
241	IFNAR1	0.814	98.7061
242	OSR1	0.8139	98.7007
243	FGFRL1	0.8137	98.6954
244	FLNA	0.8136	98.69
245	VEGFA	0.8131	98.6846
246	SMARCA4	0.8127	98.6793
247	PAX2	0.8125	98.6739
248	GATA3	0.8124	98.6685
249	TRPM7	0.8124	98.6632
250	TCF21	0.8117	98.6578
251	LRP6	0.8116	98.6524
252	MYO5B	0.8115	98.6471
253	NEK1	0.811	98.6417
254	SLC19A3	0.8109	98.6363
255	ALMS1	0.8108	98.6309
256	NEK7	0.8106	98.6256
257	B9D1	0.81	98.6202
258	CCP110	0.81	98.6148
259	APC	0.8096	98.6095
260	SUN1	0.8095	98.6041
261	BCR	0.8094	98.5987
262	ICA1	0.8094	98.5934
263	SLC12A4	0.8094	98.588
264	SLC9A3R1	0.8093	98.5826
265	PANK2	0.8091	98.5773
266	JAG1	0.809	98.5719
267	CLU	0.8087	98.5665
268	NFAT5	0.8083	98.5612
269	KIF7	0.8081	98.5558
270	C1GALT1	0.8074	98.5504
271	CLIC5	0.8072	98.545
272	WT1	0.8072	98.5397
273	TRIM21	0.8072	98.5343
274	IFNGR1	0.8068	98.5289
275	GALC	0.8064	98.5236
276	AVPR2	0.8064	98.5182
277	DLL1	0.8057	98.5128
278	AQP1	0.8056	98.5075
279	ANO1	0.8056	98.5021
280	LEPR	0.8055	98.4967
281	PIKFYVE	0.8051	98.4914
282	SULF2	0.805	98.486
283	SLC19A1	0.805	98.4806
284	HADHA	0.8045	98.4752
285	SYNE1	0.8044	98.4699
286	IGF2R	0.8041	98.4645
287	PALB2	0.804	98.4591
288	GAS6	0.8039	98.4538
289	F11	0.8037	98.4484
290	UNC45A	0.8036	98.443
291	TAGLN	0.8034	98.4377
292	MKKS	0.8034	98.4323
293	HSPG2	0.8032	98.4269
294	FOXC1	0.8031	98.4216
295	RGS4	0.8029	98.4162
296	CTNNB1	0.8027	98.4108
297	AHCTF1	0.8027	98.4055
298	DBR1	0.8026	98.4001
299	ERCC1	0.8025	98.3947
300	PRICKLE1	0.8018	98.3893
301	COL18A1	0.8017	98.384
302	ROBO1	0.8015	98.3786
303	GGT1	0.8014	98.3732
304	GNAS	0.8013	98.3679
305	FYN	0.801	98.3625
306	B9D2	0.8009	98.3571
307	FZD8	0.8008	98.3518
308	TXNIP	0.8003	98.3464
309	CYP26A1	0.8003	98.341
310	LAMA3	0.8002	98.3357
311	APOB	0.7999	98.3303
312	TSG101	0.7992	98.3249
313	PLD1	0.7991	98.3196
314	IRS1	0.799	98.3142
315	ATR	0.7989	98.3088
316	PTK7	0.7987	98.3034
317	NF1	0.7986	98.2981
318	CAT	0.7983	98.2927
319	AXIN1	0.7982	98.2873
320	PLCB1	0.7981	98.282
321	DMBT1	0.7979	98.2766
322	ING4	0.7979	98.2712
323	IQCB1	0.7979	98.2659
324	GLIS3	0.7974	98.2605
325	SLC34A2	0.7972	98.2551
326	FREM1	0.7969	98.2498
327	GNAQ	0.7959	98.2444
328	RET	0.7954	98.239
329	FANCL	0.7953	98.2337
330	FGFR2	0.7951	98.2283
331	CUBN	0.795	98.2229
332	BCAT2	0.7948	98.2175
333	GFRA1	0.7948	98.2122
334	KIAA0753	0.7947	98.2068
335	PPARGC1A	0.7947	98.2014
336	POR	0.7946	98.1961
337	HSD17B2	0.7945	98.1907
338	DNAH5	0.7942	98.1853
339	KRT7	0.794	98.18
340	CDON	0.7939	98.1746
341	TUSC3	0.7939	98.1692
342	FAT4	0.7938	98.1639
343	BBS9	0.7929	98.1585
344	SIM1	0.7928	98.1531
345	COL1A2	0.7926	98.1478
346	RICTOR	0.7925	98.1424
347	IL27RA	0.7921	98.137
348	RARB	0.792	98.1316
349	ATE1	0.7917	98.1263
350	HSD17B4	0.7917	98.1209
351	THBS1	0.7916	98.1155
352	TTC7A	0.7909	98.1102
353	ARL13B	0.7904	98.1048
354	GSTZ1	0.7904	98.0994
355	TCF7L2	0.7903	98.0941
356	WNT3A	0.79	98.0887
357	CD55	0.79	98.0833
358	SLC23A1	0.7898	98.078
359	LAMB3	0.7896	98.0726
360	GLDC	0.7896	98.0672
361	PDPK1	0.7894	98.0618
362	KIT	0.7894	98.0565
363	CYP4F2	0.7891	98.0511
364	GSTK1	0.7891	98.0457
365	RERE	0.7889	98.0404
366	INSR	0.7884	98.035
367	EXOC4	0.7883	98.0296
368	CALD1	0.7882	98.0243
369	PLXND1	0.788	98.0189
370	ITGB2	0.7877	98.0135
371	CITED2	0.7872	98.0082
372	TLR2	0.7869	98.0028
373	CROT	0.7868	97.9974
374	PTPRO	0.7867	97.9921
375	DCHS1	0.7865	97.9867
376	PRKDC	0.7864	97.9813
377	SYK	0.7863	97.9759
378	LIFR	0.7863	97.9706
379	SHH	0.7862	97.9652
380	MAN2A1	0.7862	97.9598
381	TRIP11	0.7859	97.9545
382	ERCC6	0.7859	97.9491
383	AGPAT2	0.7856	97.9437
384	CEP164	0.7855	97.9384
385	MAD1L1	0.7855	97.933
386	BRCA2	0.7853	97.9276
387	DSP	0.7851	97.9223
388	NPR3	0.7848	97.9169
389	MMP9	0.7848	97.9115
390	PEX10	0.7846	97.9062
391	NOTCH4	0.7846	97.9008
392	ACOX3	0.7845	97.8954
393	MEF2C	0.7842	97.89
394	FLCN	0.7839	97.8847
395	NCK2	0.7839	97.8793
396	PLAT	0.7834	97.8739
397	LAMC2	0.7833	97.8686
398	SLX4	0.783	97.8632
399	PEPD	0.7829	97.8578
400	MANBA	0.7828	97.8525
401	ATRX	0.7825	97.8471
402	KNTC1	0.7824	97.8417
403	AGTR1	0.7824	97.8364
404	TTC21B	0.7824	97.831
405	RALA	0.7821	97.8256
406	LDLR	0.7821	97.8203
407	PARP1	0.782	97.8149
408	SOAT1	0.7818	97.8095
409	LPP	0.7815	97.8041
410	BLM	0.7811	97.7988
411	FOXC2	0.7806	97.7934
412	ATP7B	0.7802	97.788
413	RTEL1	0.7802	97.7827
414	NES	0.7802	97.7773
415	HOXD10	0.7801	97.7719
416	GDNF	0.78	97.7666
417	ESR1	0.7798	97.7612
418	MED12	0.7795	97.7558
419	MT1X	0.7794	97.7505
420	DAO	0.7794	97.7451
421	DACT1	0.7793	97.7397
422	CXCR4	0.779	97.7343
423	PFAS	0.779	97.729
424	EP300	0.779	97.7236
425	GSN	0.7785	97.7182
426	DMTF1	0.7782	97.7129
427	UTRN	0.7778	97.7075
428	ERCC5	0.7775	97.7021
429	HMOX1	0.7775	97.6968
430	BRAF	0.7773	97.6914
431	ACTN4	0.7772	97.686
432	CFL1	0.7771	97.6807
433	MT1A	0.7771	97.6753
434	COL7A1	0.7769	97.6699
435	AR	0.7769	97.6646
436	RANBP2	0.7768	97.6592
437	CUL7	0.7766	97.6538
438	ATP7A	0.7765	97.6484
439	DAB2	0.7765	97.6431
440	BMP4	0.7759	97.6377
441	ECD	0.7758	97.6323
442	GOLGA4	0.7757	97.627
443	SMG1	0.7755	97.6216
444	LAMB1	0.7755	97.6162
445	SLC7A7	0.7753	97.6109
446	PAK2	0.7753	97.6055
447	FLNB	0.7752	97.6001
448	ADA	0.7752	97.5948
449	ETV4	0.7751	97.5894
450	HAUS3	0.775	97.584
451	CEP97	0.7749	97.5787
452	ARID5B	0.7747	97.5733
453	PTCH1	0.7746	97.5679
454	IFT80	0.7745	97.5625
455	HAUS6	0.7744	97.5572
456	AQP2	0.7743	97.5518
457	LAMA1	0.7741	97.5464
458	TGS1	0.7741	97.5411
459	MST1R	0.7741	97.5357
460	PEX26	0.7738	97.5303
461	INPP5B	0.7738	97.525
462	GLI1	0.7733	97.5196
463	HPX	0.7733	97.5142
464	SPEF2	0.7733	97.5089
465	MTOR	0.7732	97.5035
466	SCLT1	0.7731	97.4981
467	SLC12A3	0.7721	97.4928
468	INPP5E	0.7717	97.4874
469	RAD50	0.7717	97.482
470	MCPH1	0.7716	97.4766
471	ERCC2	0.7716	97.4713
472	CNOT1	0.7715	97.4659
473	ATP2B1	0.7713	97.4605
474	PLXNB2	0.771	97.4552
475	UROS	0.7709	97.4498
476	NCK1	0.7701	97.4444
477	CRIM1	0.7699	97.4391
478	FANCA	0.7691	97.4337
479	WNT4	0.769	97.4283
480	EIF4ENIF1	0.7685	97.423
481	MED1	0.7684	97.4176
482	EYA1	0.7683	97.4122
483	ARID4B	0.768	97.4069
484	GLIS2	0.7677	97.4015
485	NR3C2	0.7677	97.3961
486	GLI3	0.7672	97.3907
487	RARS2	0.7669	97.3854
488	TNS1	0.7664	97.38
489	HMGCR	0.7662	97.3746
490	BCAR1	0.7661	97.3693
491	NAGLU	0.7659	97.3639
492	LCMT1	0.7658	97.3585
493	CCDC40	0.7657	97.3532
494	MTA2	0.7656	97.3478
495	CFTR	0.7655	97.3424
496	DST	0.7654	97.3371
497	SECISBP2	0.7651	97.3317
498	MYO1E	0.765	97.3263
499	HRAS	0.7649	97.3209
500	TMEM67	0.7644	97.3156
501	MEP1B	0.7643	97.3102
502	CDKN1C	0.7641	97.3048
503	IFIH1	0.764	97.2995
504	CYFIP2	0.764	97.2941
505	CA2	0.7639	97.2887
506	NUCB1	0.7639	97.2834
507	PLOD3	0.7638	97.278
508	CLCN3	0.7638	97.2726
509	CYP2B6	0.7637	97.2673
510	DCAF13	0.7635	97.2619
511	ALS2	0.7631	97.2565
512	PGM3	0.7625	97.2512
513	CDH3	0.7625	97.2458
514	FEN1	0.7621	97.2404
515	PSEN1	0.7621	97.235
516	FJX1	0.762	97.2297
517	OGG1	0.7619	97.2243
518	STAT3	0.7617	97.2189
519	FGFR1	0.7612	97.2136
520	ALDH5A1	0.7611	97.2082
521	TOR1AIP1	0.7606	97.2028
522	DDR1	0.7605	97.1975
523	FERMT1	0.7603	97.1921
524	CUX1	0.7601	97.1867
525	GSK3B	0.76	97.1814
526	BAG6	0.76	97.176
527	PPL	0.7594	97.1706
528	SLC25A19	0.7593	97.1653
529	MYH11	0.7592	97.1599
530	ITPR3	0.7591	97.1545
531	TRAF6	0.7589	97.1491
532	ATP6V1B1	0.7589	97.1438
533	ERCC4	0.758	97.1384
534	COL4A2	0.758	97.133
535	NPHP1	0.7578	97.1277
536	SLIT2	0.7575	97.1223
537	ASS1	0.7575	97.1169
538	SDC4	0.7574	97.1116
539	LGR5	0.7573	97.1062
540	PTPRJ	0.7572	97.1008
541	FANCD2	0.757	97.0955
542	EPHB4	0.7569	97.0901
543	SALL4	0.7568	97.0847
544	COL3A1	0.7568	97.0794
545	PTPRF	0.7567	97.074
546	SLC27A2	0.7565	97.0686
547	CTTN	0.756	97.0632
548	CYP11B1	0.756	97.0579
549	RBL1	0.7559	97.0525
550	TCF3	0.7558	97.0471
551	HOXD9	0.7557	97.0418
552	AMACR	0.7556	97.0364
553	PEX6	0.7554	97.031
554	SLC25A15	0.7552	97.0257
555	KMT2A	0.7551	97.0203
556	EHD4	0.755	97.0149
557	HP	0.7549	97.0096
558	FKBP4	0.7549	97.0042
559	TIE1	0.7547	96.9988
560	SERPIND1	0.7547	96.9935
561	NOTCH3	0.7546	96.9881
562	ADAMTS1	0.7544	96.9827
563	PPP4R2	0.7543	96.9773
564	ALKBH1	0.7536	96.972
565	DNAAF1	0.7532	96.9666
566	HRG	0.7524	96.9612
567	DNMBP	0.7522	96.9559
568	GOLM1	0.7522	96.9505
569	LCN2	0.7521	96.9451
570	SERPINC1	0.7519	96.9398
571	ARHGAP1	0.7516	96.9344
572	PIK3CA	0.7514	96.929
573	PLEC	0.7513	96.9237
574	MAF	0.7512	96.9183
575	NEXN	0.751	96.9129
576	LMX1B	0.7506	96.9075
577	MOCS1	0.7503	96.9022
578	SH3PXD2A	0.7497	96.8968
579	MACF1	0.7495	96.8914
580	RTTN	0.7493	96.8861
581	HSD11B2	0.7492	96.8807
582	GEMIN5	0.7487	96.8753
583	CYP4F11	0.7486	96.87
584	HEXB	0.7486	96.8646
585	CNTRL	0.7486	96.8592
586	AVP	0.7485	96.8539
587	GNB1L	0.7484	96.8485
588	CASP4	0.7478	96.8431
589	NEDD4L	0.7476	96.8378
590	EMX2	0.7475	96.8324
591	NBN	0.7474	96.827
592	SEMA3A	0.7472	96.8216
593	VANGL2	0.7472	96.8163
594	HERC2	0.7471	96.8109
595	DBI	0.747	96.8055
596	BBS7	0.7468	96.8002
597	SIK3	0.7468	96.7948
598	PCCA	0.7463	96.7894
599	SDHB	0.746	96.7841
600	CRAT	0.746	96.7787
601	NEDD4	0.7453	96.7733
602	PEX11A	0.7453	96.768
603	UNC5B	0.7453	96.7626
604	WDPCP	0.7453	96.7572
605	ABCC3	0.7443	96.7519
606	GNPTAB	0.7442	96.7465
607	POLR3A	0.7441	96.7411
608	REC8	0.744	96.7357
609	NEUROD1	0.744	96.7304
610	CLCN7	0.7439	96.725
611	OCA2	0.7437	96.7196
612	NUP98	0.7436	96.7143
613	CENPE	0.7436	96.7089
614	REN	0.7436	96.7035
615	SIRT1	0.7436	96.6982
616	DZIP1L	0.7435	96.6928
617	ELN	0.7435	96.6874
618	PLCE1	0.7434	96.6821
619	CASR	0.7434	96.6767
620	ATN1	0.7432	96.6713
621	ASL	0.743	96.666
622	DYNC2LI1	0.743	96.6606
623	FOXP3	0.7428	96.6552
624	BUB1	0.7425	96.6498
625	PIK3CB	0.7424	96.6445
626	ETV5	0.7424	96.6391
627	RDX	0.7422	96.6337
628	MT1H	0.7419	96.6284
629	CYP17A1	0.7419	96.623
630	ALB	0.7417	96.6176
631	PARD3	0.7417	96.6123
632	SLC22A6	0.7412	96.6069
633	MGAT2	0.7409	96.6015
634	RBBP8	0.7407	96.5962
635	IGF1R	0.7407	96.5908
636	MAZ	0.7405	96.5854
637	PTPN14	0.7404	96.58
638	ANKRD11	0.7404	96.5747
639	FTO	0.7403	96.5693
640	GAS1	0.7403	96.5639
641	AP3B1	0.7402	96.5586
642	CLN3	0.7402	96.5532
643	KIDINS220	0.74	96.5478
644	PTPRS	0.7397	96.5425
645	CHTOP	0.7396	96.5371
646	STUB1	0.7396	96.5317
647	ARID1B	0.7393	96.5264
648	NOX4	0.7391	96.521
649	CYP27B1	0.739	96.5156
650	DIAPH3	0.7389	96.5103
651	ITGA7	0.7386	96.5049
652	LIG4	0.7386	96.4995
653	WAS	0.7385	96.4941
654	IQGAP3	0.7385	96.4888
655	SLC37A4	0.7382	96.4834
656	SMAD3	0.7382	96.478
657	FNIP1	0.738	96.4727
658	JMJD6	0.7377	96.4673
659	KMT2C	0.7377	96.4619
660	DICER1	0.7373	96.4566
661	SFRP4	0.7373	96.4512
662	UBR5	0.7373	96.4458
663	ABCA3	0.7372	96.4405
664	CSF2	0.7371	96.4351
665	SEC63	0.7371	96.4297
666	RHPN1	0.7368	96.4244
667	NEK8	0.7366	96.419
668	LRRFIP1	0.7366	96.4136
669	MSR1	0.7366	96.4082
670	ASXL1	0.7361	96.4029
671	ITGAX	0.736	96.3975
672	GCGR	0.7358	96.3921
673	PALLD	0.7355	96.3868
674	PCSK5	0.7352	96.3814
675	MCM3AP	0.7349	96.376
676	ATM	0.7349	96.3707
677	DNA2	0.7348	96.3653
678	SLC22A12	0.7346	96.3599
679	ERF	0.7346	96.3546
680	COL1A1	0.7344	96.3492
681	ANKRD17	0.734	96.3438
682	MARK2	0.7339	96.3385
683	VAV3	0.7338	96.3331
684	FBLN1	0.7337	96.3277
685	TNFRSF1A	0.7336	96.3223
686	TXNRD1	0.7335	96.317
687	BMP7	0.7332	96.3116
688	DPF2	0.7331	96.3062
689	SGK1	0.733	96.3009
690	MSH3	0.7328	96.2955
691	ACOT8	0.7327	96.2901
692	INSRR	0.7326	96.2848
693	STAG1	0.7325	96.2794
694	TRIOBP	0.7323	96.274
695	EDNRA	0.7323	96.2687
696	MYO10	0.7319	96.2633
697	MT1E	0.7318	96.2579
698	LMNA	0.7311	96.2526
699	ESRRG	0.7311	96.2472
700	BRD2	0.7309	96.2418
701	PNP	0.7309	96.2364
702	EVC	0.7308	96.2311
703	ATMIN	0.7307	96.2257
704	PRDM1	0.7307	96.2203
705	MTHFD2	0.7306	96.215
706	RBL2	0.7306	96.2096
707	PCK2	0.7303	96.2042
708	CSAD	0.73	96.1989
709	NPAT	0.7299	96.1935
710	DAG1	0.7296	96.1881
711	PBX1	0.7295	96.1828
712	KLF3	0.7294	96.1774
713	ADAMTS3	0.7293	96.172
714	LYZ	0.7292	96.1666
715	TULP3	0.7291	96.1613
716	CYFIP1	0.7287	96.1559
717	CD46	0.7287	96.1505
718	COL2A1	0.7286	96.1452
719	WDR11	0.7285	96.1398
720	IFT20	0.7285	96.1344
721	TEAD2	0.7283	96.1291
722	FH	0.728	96.1237
723	TTN	0.7278	96.1183
724	INHBA	0.7276	96.113
725	AKAP13	0.7276	96.1076
726	STAB2	0.7275	96.1022
727	BCS1L	0.7273	96.0969
728	ROBO3	0.7272	96.0915
729	AGA	0.7272	96.0861
730	NPNT	0.7272	96.0807
731	CHD2	0.727	96.0754
732	BMPR2	0.7265	96.07
733	RC3H1	0.7262	96.0646
734	SSH2	0.726	96.0593
735	FN1	0.7259	96.0539
736	WNK4	0.7257	96.0485
737	KIF14	0.7257	96.0432
738	SELP	0.7255	96.0378
739	GCKR	0.7254	96.0324
740	PYGO2	0.7253	96.0271
741	DYNC1H1	0.7251	96.0217
742	PTGS2	0.725	96.0163
743	CASK	0.725	96.011
744	KIAA1109	0.7249	96.0056
745	CYP4F3	0.7248	96.0002
746	SCN9A	0.7247	95.9948
747	MYBBP1A	0.7247	95.9895
748	WWP2	0.7246	95.9841
749	EWSR1	0.7244	95.9787
750	TGFB2	0.7244	95.9734
751	DLG5	0.7244	95.968
752	ALDH3A2	0.7243	95.9626
753	DNM2	0.7242	95.9573
754	NF2	0.724	95.9519
755	LRP4	0.7236	95.9465
756	AKR1A1	0.7235	95.9412
757	SLIT3	0.7234	95.9358
758	MIA3	0.7234	95.9304
759	OXSR1	0.7234	95.9251
760	USP36	0.7233	95.9197
761	KCNJ10	0.7232	95.9143
762	PTGER4	0.7232	95.9089
763	SEC23B	0.7232	95.9036
764	TYR	0.7229	95.8982
765	DSG2	0.7229	95.8928
766	PIK3CG	0.7228	95.8875
767	DAPK1	0.7226	95.8821
768	ADM	0.7226	95.8767
769	TES	0.7223	95.8714
770	PDS5A	0.722	95.866
771	MASP1	0.7219	95.8606
772	HAL	0.7217	95.8553
773	JUP	0.7216	95.8499
774	LPIN1	0.7215	95.8445
775	ANK1	0.7215	95.8391
776	KRT17	0.7215	95.8338
777	ARAF	0.7212	95.8284
778	KNG1	0.7212	95.823
779	MYOF	0.7211	95.8177
780	TET2	0.7207	95.8123
781	TRMT1	0.7206	95.8069
782	UBR4	0.7201	95.8016
783	BOC	0.7194	95.7962
784	HSPA4L	0.7191	95.7908
785	GBE1	0.7191	95.7855
786	SLC9A3R2	0.7189	95.7801
787	GLI2	0.7185	95.7747
788	PTPN22	0.7183	95.7694
789	NCOA6	0.7182	95.764
790	CEBPD	0.7173	95.7586
791	TFRC	0.7173	95.7532
792	FBN1	0.7172	95.7479
793	WNT7B	0.7171	95.7425
794	LMO7	0.717	95.7371
795	ANK3	0.717	95.7318
796	IDUA	0.7168	95.7264
797	FLOT1	0.7166	95.721
798	TTLL5	0.7163	95.7157
799	TFDP1	0.7161	95.7103
800	ASPM	0.7161	95.7049
801	MSN	0.7159	95.6996
802	RRM2B	0.7159	95.6942
803	PSIP1	0.7154	95.6888
804	ITGA5	0.7152	95.6835
805	FRYL	0.7152	95.6781
806	PEX11B	0.7151	95.6727
807	SELE	0.7151	95.6673
808	UPK2	0.715	95.662
809	HR	0.7149	95.6566
810	FGF7	0.7149	95.6512
811	STAT1	0.7146	95.6459
812	HPD	0.7144	95.6405
813	MEIS1	0.7144	95.6351
814	GUCY2C	0.7141	95.6298
815	TGM2	0.714	95.6244
816	FZD1	0.714	95.619
817	XIRP2	0.7139	95.6137
818	HYAL2	0.7132	95.6083
819	HPS1	0.7132	95.6029
820	ACY1	0.713	95.5976
821	BCOR	0.7129	95.5922
822	OTC	0.7129	95.5868
823	ITGB5	0.7129	95.5814
824	TGFB1I1	0.7128	95.5761
825	CTNNA3	0.7125	95.5707
826	ADCY3	0.7123	95.5653
827	PREB	0.712	95.56
828	PLCG1	0.7118	95.5546
829	NDST1	0.7118	95.5492
830	DECR2	0.7117	95.5439
831	SVIL	0.7116	95.5385
832	ZFHX3	0.7113	95.5331
833	INS	0.7113	95.5278
834	STAT5B	0.7112	95.5224
835	ORC3	0.7112	95.517
836	ZNF281	0.7108	95.5117
837	CYBB	0.7108	95.5063
838	PROZ	0.7108	95.5009
839	TRAF3IP2	0.7108	95.4955
840	FANCI	0.7107	95.4902
841	ETFDH	0.7106	95.4848
842	CYP11B2	0.7105	95.4794
843	OAT	0.7105	95.4741
844	GNE	0.7105	95.4687
845	ERBB2	0.7103	95.4633
846	RNF10	0.7102	95.458
847	BCL2	0.7102	95.4526
848	SDHA	0.7101	95.4472
849	LIPA	0.7101	95.4419
850	SERPINA1	0.7097	95.4365
851	AKAP6	0.7096	95.4311
852	SLC26A4	0.7095	95.4257
853	DACH1	0.7088	95.4204
854	LSR	0.7088	95.415
855	DHX29	0.7088	95.4096
856	CDH1	0.7088	95.4043
857	HPS5	0.7084	95.3989
858	AGXT	0.7084	95.3935
859	SIX1	0.7083	95.3882
860	IL32	0.7083	95.3828
861	GTPBP3	0.7082	95.3774
862	HIF1A	0.7081	95.3721
863	HSPA5	0.7081	95.3667
864	DNAL1	0.7079	95.3613
865	UMOD	0.7079	95.356
866	AKAP12	0.7076	95.3506
867	ATP2A2	0.7071	95.3452
868	CCNB1	0.7071	95.3398
869	RNH1	0.7069	95.3345
870	CIR1	0.7063	95.3291
871	CYP4F12	0.7062	95.3237
872	USP9X	0.7061	95.3184
873	TRAF3	0.7057	95.313
874	M6PR	0.7057	95.3076
875	MBTPS1	0.7057	95.3023
876	VPS41	0.7056	95.2969
877	MTSS1	0.7055	95.2915
878	PYGO1	0.7054	95.2862
879	ABCC4	0.7053	95.2808
880	NDOR1	0.7049	95.2754
881	LYN	0.7049	95.2701
882	GATA2	0.7047	95.2647
883	SLCO2A1	0.7044	95.2593
884	SMAD2	0.7044	95.2539
885	FADS2	0.7044	95.2486
886	NFE2L2	0.7044	95.2432
887	SMC1A	0.7043	95.2378
888	PANK1	0.7042	95.2325
889	SULF1	0.7042	95.2271
890	EXO1	0.7041	95.2217
891	MAPK3	0.7039	95.2164
892	SLC26A6	0.7036	95.211
893	RPS6KB2	0.7035	95.2056
894	PDCD4	0.7035	95.2003
895	SEC24B	0.7035	95.1949
896	GADD45A	0.703	95.1895
897	ERBB4	0.7029	95.1842
898	PSAP	0.7029	95.1788
899	WWTR1	0.7028	95.1734
900	SYNPO	0.7027	95.168
901	TNIP1	0.7026	95.1627
902	FZD5	0.7025	95.1573
903	APOL1	0.7024	95.1519
904	PDGFC	0.7023	95.1466
905	CALCR	0.7022	95.1412
906	CTSB	0.7021	95.1358
907	COL5A1	0.7021	95.1305
908	TACC3	0.7021	95.1251
909	IDS	0.7019	95.1197
910	GLCE	0.7013	95.1144
911	LRIG2	0.7012	95.109
912	MAPK8	0.7011	95.1036
913	RPTOR	0.701	95.0982
914	SPATA5	0.701	95.0929
915	CDK7	0.7009	95.0875
916	AMPD2	0.7006	95.0821
917	ERCC3	0.7005	95.0768
918	SCAP	0.7003	95.0714
919	FOLR1	0.7	95.066
920	PHACTR4	0.6999	95.0607
921	AQP3	0.6998	95.0553
922	EXOC5	0.6994	95.0499
923	ANP32B	0.6994	95.0446
924	PLXNB1	0.6992	95.0392
925	HSPB1	0.6991	95.0338
926	TRPS1	0.699	95.0285
927	E2F2	0.6988	95.0231
928	PTK2	0.6987	95.0177
929	MT2A	0.6985	95.0123
930	CCDC39	0.6984	95.007
931	CYP1B1	0.6984	95.0016
932	UBAP2	0.6983	94.9962
933	STAT4	0.6981	94.9909
934	RHOBTB3	0.698	94.9855
935	TLN1	0.6973	94.9801
936	DNAJC16	0.6972	94.9748
937	TBCK	0.6972	94.9694
938	PTGS1	0.6972	94.964
939	PEX7	0.6969	94.9587
940	RC3H2	0.6968	94.9533
941	IFNG	0.6967	94.9479
942	LHX1	0.6966	94.9426
943	RINT1	0.6965	94.9372
944	KDM6A	0.6964	94.9318
945	ARID4A	0.6963	94.9264
946	APOC1	0.6961	94.9211
947	C3AR1	0.6958	94.9157
948	NIPBL	0.6957	94.9103
949	AMHR2	0.6952	94.905
950	TF	0.695	94.8996
951	THRA	0.695	94.8942
952	ETHE1	0.6949	94.8889
953	AGL	0.6947	94.8835
954	MBD4	0.6946	94.8781
955	DOK1	0.6945	94.8728
956	BAK1	0.6944	94.8674
957	SORBS2	0.6942	94.862
958	SETD2	0.6941	94.8567
959	EPB41	0.694	94.8513
960	MLYCD	0.6939	94.8459
961	BCKDHB	0.6939	94.8405
962	PMS2	0.6938	94.8352
963	EP400	0.6937	94.8298
964	C5	0.6934	94.8244
965	DKC1	0.6933	94.8191
966	ACADVL	0.6932	94.8137
967	LEP	0.6932	94.8083
968	RAD51C	0.693	94.803
969	COL4A6	0.6928	94.7976
970	RXRA	0.6928	94.7922
971	CPT1B	0.6925	94.7869
972	PCK1	0.6925	94.7815
973	COG5	0.6924	94.7761
974	MAPK1	0.6923	94.7708
975	SLC52A3	0.6921	94.7654
976	RHBG	0.6921	94.76
977	RBM19	0.692	94.7546
978	ANGPTL4	0.6919	94.7493
979	CNNM4	0.6915	94.7439
980	PER1	0.6913	94.7385
981	SSBP2	0.6911	94.7332
982	MME	0.6909	94.7278
983	REV3L	0.6907	94.7224
984	DVL3	0.6907	94.7171
985	PAK1	0.6903	94.7117
986	ACBD3	0.6902	94.7063
987	SOCS1	0.6901	94.701
988	ACO1	0.6899	94.6956
989	MDN1	0.6899	94.6902
990	SNRNP200	0.6899	94.6848
991	SLC5A1	0.6897	94.6795
992	EZH2	0.6895	94.6741
993	SLC2A8	0.6894	94.6687
994	VAMP2	0.6893	94.6634
995	MYH10	0.6892	94.658
996	SLC47A2	0.6891	94.6526
997	LAMA2	0.689	94.6473
998	TRAF3IP1	0.689	94.6419
999	C1QA	0.689	94.6365
1000	KIAA0586	0.6888	94.6312
1001	MORC2	0.6887	94.6258
1002	KDM6B	0.6886	94.6204
1003	LPL	0.6885	94.6151
1004	CHUK	0.6883	94.6097
1005	CHEK2	0.6882	94.6043
1006	TRRAP	0.6878	94.5989
1007	IFT57	0.6878	94.5936
1008	WDR3	0.6877	94.5882
1009	FKBP5	0.6877	94.5828
1010	ITPR1	0.687	94.5775
1011	CDK10	0.687	94.5721
1012	ATF6	0.6869	94.5667
1013	BSCL2	0.6868	94.5614
1014	GNAL	0.6863	94.556
1015	ELAC2	0.686	94.5506
1016	YAP1	0.6859	94.5453
1017	RIF1	0.6856	94.5399
1018	MIB1	0.6855	94.5345
1019	AKR1C3	0.6851	94.5292
1020	ABCD1	0.685	94.5238
1021	ACTB	0.6847	94.5184
1022	AMPD3	0.6846	94.513
1023	CC2D1A	0.6843	94.5077
1024	PTPN1	0.6842	94.5023
1025	LTF	0.6842	94.4969
1026	NCOR1	0.684	94.4916
1027	LRPPRC	0.6839	94.4862
1028	KLHL3	0.6838	94.4808
1029	GRHPR	0.6838	94.4755
1030	GPLD1	0.6837	94.4701
1031	CLIP3	0.6836	94.4647
1032	ZSCAN10	0.6833	94.4594
1033	EXT2	0.6833	94.454
1034	WNT11	0.683	94.4486
1035	MCM10	0.6827	94.4433
1036	CASP3	0.6826	94.4379
1037	MVK	0.6824	94.4325
1038	ANGPT1	0.6823	94.4271
1039	ERC1	0.682	94.4218
1040	NDUFB9	0.6819	94.4164
1041	TCOF1	0.6818	94.411
1042	NUP214	0.6818	94.4057
1043	KRT2	0.6817	94.4003
1044	MADD	0.6816	94.3949
1045	KCNK5	0.6815	94.3896
1046	ACACA	0.6814	94.3842
1047	PI4K2A	0.6813	94.3788
1048	MMP14	0.6813	94.3735
1049	TARBP1	0.6812	94.3681
1050	SLC22A5	0.6812	94.3627
1051	BICC1	0.6811	94.3573
1052	TWSG1	0.681	94.352
1053	WIPF1	0.6807	94.3466
1054	MDM4	0.6807	94.3412
1055	GAK	0.6806	94.3359
1056	PRKCI	0.6802	94.3305
1057	BMP5	0.6799	94.3251
1058	GBF1	0.6798	94.3198
1059	ALG13	0.6796	94.3144
1060	WDR19	0.6795	94.309
1061	TGM3	0.6792	94.3037
1062	BCL2L11	0.679	94.2983
1063	PCSK6	0.679	94.2929
1064	LEFTY1	0.6789	94.2876
1065	SGPL1	0.6789	94.2822
1066	VPS33A	0.6788	94.2768
1067	EFNB2	0.6787	94.2714
1068	AQP6	0.6786	94.2661
1069	MARVELD2	0.6786	94.2607
1070	TK1	0.6783	94.2553
1071	SLC5A2	0.6783	94.25
1072	CASP9	0.6781	94.2446
1073	AP3D1	0.6779	94.2392
1074	F2	0.6779	94.2339
1075	TNFRSF1B	0.6777	94.2285
1076	ARID1A	0.6776	94.2231
1077	WDR36	0.6776	94.2178
1078	MT1G	0.6775	94.2124
1079	SLC27A4	0.677	94.207
1080	ATP2A1	0.6768	94.2017
1081	APLNR	0.6764	94.1963
1082	SLC11A2	0.6764	94.1909
1083	MAN2A2	0.6762	94.1855
1084	GPSM1	0.6762	94.1802
1085	PEX16	0.6759	94.1748
1086	PBRM1	0.6759	94.1694
1087	TBC1D4	0.6757	94.1641
1088	SETD1A	0.6756	94.1587
1089	PNKP	0.6755	94.1533
1090	SLC14A1	0.6751	94.148
1091	ITSN1	0.675	94.1426
1092	L3MBTL1	0.6749	94.1372
1093	DDX58	0.6749	94.1319
1094	MAPK9	0.6746	94.1265
1095	GYS1	0.6746	94.1211
1096	AFMID	0.6745	94.1158
1097	ABCC2	0.6745	94.1104
1098	GAMT	0.6745	94.105
1099	PORCN	0.6744	94.0996
1100	PKP2	0.6744	94.0943
1101	MTTP	0.6742	94.0889
1102	KIF22	0.6741	94.0835
1103	DHPS	0.6741	94.0782
1104	JAK1	0.6739	94.0728
1105	NCSTN	0.6739	94.0674
1106	TNRC6A	0.6737	94.0621
1107	LIMS1	0.6736	94.0567
1108	SGSH	0.6735	94.0513
1109	ADAMTS9	0.6735	94.046
1110	STK11	0.6735	94.0406
1111	DHRS4	0.6733	94.0352
1112	HACL1	0.6733	94.0299
1113	PPARA	0.6732	94.0245
1114	PIPOX	0.673	94.0191
1115	DSC2	0.673	94.0137
1116	ZDHHC13	0.673	94.0084
1117	ITPR2	0.6729	94.003
1118	SKIV2L	0.6729	93.9976
1119	AGER	0.6728	93.9923
1120	CYP3A5	0.6727	93.9869
1121	PTEN	0.6727	93.9815
1122	POMT2	0.6725	93.9762
1123	ZYX	0.6724	93.9708
1124	ATAD5	0.6722	93.9654
1125	CXCL12	0.6719	93.9601
1126	TNK2	0.6718	93.9547
1127	SRC	0.6716	93.9493
1128	EPHB2	0.6716	93.9439
1129	LTBP2	0.6715	93.9386
1130	TTBK2	0.6713	93.9332
1131	MBD5	0.6713	93.9278
1132	CDKN1B	0.6711	93.9225
1133	NAT10	0.671	93.9171
1134	GDF11	0.6708	93.9117
1135	NR1H3	0.6708	93.9064
1136	HNRNPA1	0.6708	93.901
1137	ITGA9	0.6708	93.8956
1138	KRT10	0.6708	93.8903
1139	SLC25A20	0.6707	93.8849
1140	AASS	0.6707	93.8795
1141	DPH1	0.6706	93.8742
1142	PTHLH	0.6706	93.8688
1143	DYNLRB2	0.6706	93.8634
1144	GBP2	0.6705	93.858
1145	CLCN5	0.6704	93.8527
1146	VWF	0.67	93.8473
1147	ALDH1A3	0.67	93.8419
1148	RBPJ	0.6699	93.8366
1149	PIP5K1A	0.6697	93.8312
1150	PIEZO1	0.6696	93.8258
1151	TRIM38	0.6696	93.8205
1152	SCP2	0.6694	93.8151
1153	PLD3	0.669	93.8097
1154	CCDC80	0.6686	93.8044
1155	NCOR2	0.6684	93.799
1156	ACADS	0.6683	93.7936
1157	DENND4C	0.6682	93.7883
1158	ESRP1	0.6682	93.7829
1159	TRIO	0.6682	93.7775
1160	TRIM37	0.668	93.7721
1161	KANK2	0.6678	93.7668
1162	CRISPLD2	0.6676	93.7614
1163	HELLS	0.6676	93.756
1164	CES2	0.6676	93.7507
1165	JAG2	0.6676	93.7453
1166	MTR	0.667	93.7399
1167	SLC33A1	0.6669	93.7346
1168	BIN1	0.6668	93.7292
1169	MT1F	0.6664	93.7238
1170	TMEM231	0.6664	93.7185
1171	MAML1	0.6664	93.7131
1172	PMPCB	0.6663	93.7077
1173	GPX7	0.6662	93.7024
1174	FGF8	0.666	93.697
1175	HOGA1	0.666	93.6916
1176	BASP1	0.6655	93.6862
1177	EHHADH	0.6654	93.6809
1178	FGA	0.6653	93.6755
1179	EGLN1	0.6653	93.6701
1180	SLC4A4	0.6653	93.6648
1181	NEB	0.6653	93.6594
1182	PARP2	0.6652	93.654
1183	VPS13D	0.665	93.6487
1184	PTPN23	0.665	93.6433
1185	CEACAM1	0.6648	93.6379
1186	CD1D	0.6646	93.6326
1187	CHGA	0.6645	93.6272
1188	APOH	0.6645	93.6218
1189	KDM5C	0.6645	93.6165
1190	FLT1	0.6644	93.6111
1191	CCDC86	0.6643	93.6057
1192	DMD	0.6643	93.6003
1193	ARPC3	0.6641	93.595
1194	PXN	0.664	93.5896
1195	ZFAT	0.664	93.5842
1196	MLLT1	0.6637	93.5789
1197	MYCN	0.6637	93.5735
1198	ACTN1	0.6632	93.5681
1199	CCR2	0.6631	93.5628
1200	ARL3	0.663	93.5574
1201	GLB1	0.6628	93.552
1202	ID3	0.6627	93.5467
1203	KCNMA1	0.6625	93.5413
1204	SALL3	0.6624	93.5359
1205	ARHGAP21	0.6623	93.5305
1206	CFL2	0.6623	93.5252
1207	GNA11	0.6622	93.5198
1208	CDC73	0.6622	93.5144
1209	ABCA7	0.662	93.5091
1210	MT1M	0.6619	93.5037
1211	DLC1	0.6617	93.4983
1212	IVD	0.6617	93.493
1213	CAV2	0.6616	93.4876
1214	PTRH2	0.6616	93.4822
1215	CXADR	0.6615	93.4769
1216	ESRP2	0.6613	93.4715
1217	PEX14	0.6611	93.4661
1218	MECOM	0.6611	93.4608
1219	VAMP5	0.6609	93.4554
1220	HBB	0.6607	93.45
1221	STAT6	0.6606	93.4446
1222	LRRK1	0.6606	93.4393
1223	KRT6C	0.6603	93.4339
1224	JAK2	0.6603	93.4285
1225	BAD	0.6602	93.4232
1226	FZD7	0.6601	93.4178
1227	FCER1G	0.6601	93.4124
1228	KIAA1217	0.66	93.4071
1229	SMTN	0.6599	93.4017
1230	MEGF8	0.6598	93.3963
1231	TOPBP1	0.6598	93.391
1232	AQP11	0.6597	93.3856
1233	DHX35	0.6596	93.3802
1234	SMC2	0.6596	93.3749
1235	TSHR	0.6594	93.3695
1236	KAT6A	0.6593	93.3641
1237	FLNC	0.6593	93.3587
1238	POMGNT1	0.6592	93.3534
1239	HOXD11	0.6589	93.348
1240	CDC7	0.6589	93.3426
1241	MCM7	0.6588	93.3373
1242	ZNF219	0.6587	93.3319
1243	GPC4	0.6586	93.3265
1244	NPHP4	0.6586	93.3212
1245	DIAPH1	0.6585	93.3158
1246	GPR4	0.6585	93.3104
1247	NUP155	0.6582	93.3051
1248	HOXB6	0.6579	93.2997
1249	DIDO1	0.6578	93.2943
1250	OGT	0.6578	93.289
1251	SIN3A	0.6577	93.2836
1252	ITGA11	0.6577	93.2782
1253	ZNF335	0.6576	93.2728
1254	DHX36	0.6576	93.2675
1255	SPRY2	0.6576	93.2621
1256	PAM	0.6575	93.2567
1257	TPR	0.6574	93.2514
1258	STAM	0.6573	93.246
1259	MMP7	0.6573	93.2406
1260	FBXW8	0.6571	93.2353
1261	SOS1	0.657	93.2299
1262	SMARCA5	0.6569	93.2245
1263	ATP6V0D1	0.6569	93.2192
1264	SLC47A1	0.6569	93.2138
1265	HDAC5	0.6568	93.2084
1266	CAP2	0.6567	93.203
1267	SLC12A7	0.6567	93.1977
1268	HNMT	0.6566	93.1923
1269	SMARCA2	0.6566	93.1869
1270	PAK4	0.6566	93.1816
1271	NCKAP1	0.6564	93.1762
1272	FAH	0.6564	93.1708
1273	GRN	0.6564	93.1655
1274	COMMD10	0.6561	93.1601
1275	TP53BP1	0.656	93.1547
1276	PPP3R1	0.6559	93.1494
1277	LOXL3	0.6558	93.144
1278	ECI2	0.6558	93.1386
1279	NOS1	0.6558	93.1333
1280	ANK2	0.6557	93.1279
1281	PI4KA	0.6555	93.1225
1282	FAR1	0.655	93.1171
1283	NOC3L	0.6549	93.1118
1284	FOXO3	0.6547	93.1064
1285	GMDS	0.6546	93.101
1286	UNC93B1	0.6546	93.0957
1287	KRT16	0.6545	93.0903
1288	PHIP	0.6542	93.0849
1289	ENPP1	0.6541	93.0796
1290	CYP2E1	0.6541	93.0742
1291	LIMK2	0.6541	93.0688
1292	CLDN7	0.6537	93.0635
1293	TIPARP	0.6535	93.0581
1294	TOP3A	0.6535	93.0527
1295	PAK3	0.6535	93.0474
1296	SLC1A5	0.6534	93.042
1297	AKT1	0.6532	93.0366
1298	CTSL	0.6532	93.0312
1299	DZIP3	0.653	93.0259
1300	KDM5A	0.6529	93.0205
1301	SMG9	0.6528	93.0151
1302	MYH1	0.6527	93.0098
1303	BIRC6	0.6527	93.0044
1304	CLDN4	0.6526	92.999
1305	RRN3	0.6526	92.9937
1306	KDR	0.6525	92.9883
1307	DVL1	0.6525	92.9829
1308	PIK3R1	0.6525	92.9776
1309	TRPC5	0.6522	92.9722
1310	FGF23	0.6521	92.9668
1311	LMO2	0.652	92.9615
1312	POMC	0.652	92.9561
1313	TBX18	0.652	92.9507
1314	ANKS6	0.652	92.9453
1315	PROM1	0.6519	92.94
1316	RB1	0.6519	92.9346
1317	TCIRG1	0.6518	92.9292
1318	BBS5	0.6517	92.9239
1319	SLC3A2	0.6516	92.9185
1320	RARG	0.6515	92.9131
1321	HDAC6	0.6515	92.9078
1322	MLH1	0.6515	92.9024
1323	ADIPOQ	0.6513	92.897
1324	PPP3CA	0.6512	92.8917
1325	IFRD1	0.6511	92.8863
1326	NFKB2	0.651	92.8809
1327	CHRNA3	0.6506	92.8756
1328	KARS	0.6504	92.8702
1329	HNF4A	0.6502	92.8648
1330	SHC2	0.6502	92.8594
1331	NOG	0.6501	92.8541
1332	DNAJA3	0.6501	92.8487
1333	STAM2	0.6501	92.8433
1334	GJA1	0.6501	92.838
1335	CDK12	0.6499	92.8326
1336	PPARG	0.6499	92.8272
1337	GARS	0.6499	92.8219
1338	KDM5B	0.6498	92.8165
1339	CEP57	0.6498	92.8111
1340	DARS2	0.6497	92.8058
1341	BAIAP2	0.6496	92.8004
1342	TCTN1	0.6495	92.795
1343	JUNB	0.6493	92.7896
1344	PDCD1	0.6492	92.7843
1345	BLOC1S6	0.6491	92.7789
1346	LRP1	0.6491	92.7735
1347	TRO	0.649	92.7682
1348	UGGT1	0.649	92.7628
1349	CYP1A2	0.6487	92.7574
1350	DHRS7B	0.6486	92.7521
1351	SH2B1	0.6485	92.7467
1352	DOT1L	0.6485	92.7413
1353	SP1	0.6483	92.736
1354	COL6A2	0.6483	92.7306
1355	RASSF5	0.6483	92.7252
1356	BAZ1B	0.6482	92.7199
1357	APBA3	0.6481	92.7145
1358	ECE2	0.648	92.7091
1359	MOCS2	0.648	92.7037
1360	CSK	0.6476	92.6984
1361	CDC45	0.6476	92.693
1362	PPP1R13L	0.6476	92.6876
1363	MAL	0.6474	92.6823
1364	TLR9	0.6468	92.6769
1365	SYNE2	0.6468	92.6715
1366	RAG1	0.6463	92.6662
1367	BPTF	0.6463	92.6608
1368	USP8	0.646	92.6554
1369	ATG5	0.6459	92.6501
1370	KIF3A	0.6459	92.6447
1371	PAX1	0.6457	92.6393
1372	HOXD4	0.6456	92.634
1373	SFRP1	0.6455	92.6286
1374	CEP120	0.6455	92.6232
1375	COLGALT1	0.6452	92.6178
1376	PDIA3	0.6451	92.6125
1377	PITRM1	0.645	92.6071
1378	IRS2	0.645	92.6017
1379	TTR	0.645	92.5964
1380	LAT	0.6443	92.591
1381	CRTAP	0.644	92.5856
1382	MLH3	0.644	92.5803
1383	RAPGEF2	0.6438	92.5749
1384	MED16	0.6437	92.5695
1385	CGN	0.6436	92.5642
1386	MIS18BP1	0.6435	92.5588
1387	SHROOM3	0.6434	92.5534
1388	MYO1C	0.6433	92.5481
1389	SDHAF2	0.6433	92.5427
1390	FAS	0.6432	92.5373
1391	HAVCR2	0.643	92.5319
1392	DVL2	0.643	92.5266
1393	MXI1	0.6429	92.5212
1394	UPF1	0.6429	92.5158
1395	DCTN1	0.6429	92.5105
1396	BHMT	0.6427	92.5051
1397	SEC24D	0.6427	92.4997
1398	TNS3	0.6427	92.4944
1399	MSH2	0.6423	92.489
1400	ATP6AP2	0.6423	92.4836
1401	TGM1	0.6422	92.4783
1402	GNA12	0.642	92.4729
1403	DPP4	0.6419	92.4675
1404	ARHGDIA	0.6416	92.4621
1405	CEBPB	0.6415	92.4568
1406	MCM4	0.6414	92.4514
1407	PLK4	0.6414	92.446
1408	DNAJC3	0.6408	92.4407
1409	PEX19	0.6408	92.4353
1410	CPS1	0.6407	92.4299
1411	ASH1L	0.6407	92.4246
1412	MYH14	0.6406	92.4192
1413	GH1	0.6403	92.4138
1414	LDB1	0.6398	92.4085
1415	XPNPEP1	0.6398	92.4031
1416	ZNF148	0.6395	92.3977
1417	FOXN3	0.6394	92.3924
1418	BRINP1	0.6394	92.387
1419	ITGB6	0.6393	92.3816
1420	HES1	0.6393	92.3762
1421	NAE1	0.6392	92.3709
1422	LYST	0.6391	92.3655
1423	IFT43	0.639	92.3601
1424	GREM1	0.6388	92.3548
1425	FGF1	0.6387	92.3494
1426	KIRREL2	0.6386	92.344
1427	ACAT1	0.6384	92.3387
1428	GPATCH1	0.6382	92.3333
1429	PTPRR	0.6378	92.3279
1430	AUTS2	0.6377	92.3226
1431	SETD5	0.6376	92.3172
1432	BARD1	0.6376	92.3118
1433	RB1CC1	0.6375	92.3065
1434	FOXO4	0.6375	92.3011
1435	NUBP1	0.6373	92.2957
1436	XRCC1	0.6372	92.2903
1437	FGF10	0.6372	92.285
1438	ARL6	0.6371	92.2796
1439	CITED1	0.6371	92.2742
1440	POLR2A	0.6371	92.2689
1441	CR2	0.6368	92.2635
1442	PPIP5K2	0.6367	92.2581
1443	HLCS	0.6366	92.2528
1444	SPRY1	0.6366	92.2474
1445	SUCO	0.6366	92.242
1446	GAS8	0.6365	92.2367
1447	TREX1	0.6365	92.2313
1448	DEPDC5	0.6362	92.2259
1449	VCL	0.6361	92.2206
1450	HOXA11	0.6359	92.2152
1451	RAB8A	0.6359	92.2098
1452	MCM3	0.6357	92.2044
1453	PPID	0.6356	92.1991
1454	IDE	0.6355	92.1937
1455	PEX3	0.6354	92.1883
1456	PLS3	0.6353	92.183
1457	HPRT1	0.6353	92.1776
1458	GIGYF2	0.6351	92.1722
1459	SLC30A1	0.6351	92.1669
1460	HTR3A	0.6351	92.1615
1461	PRDM16	0.6351	92.1561
1462	CMPK1	0.6349	92.1508
1463	PRKCD	0.6349	92.1454
1464	TRAK1	0.6347	92.14
1465	MASTL	0.6346	92.1347
1466	STOM	0.6346	92.1293
1467	VAV2	0.6346	92.1239
1468	PDE2A	0.6342	92.1185
1469	HOXA3	0.6342	92.1132
1470	MFNG	0.6342	92.1078
1471	DOCK2	0.6341	92.1024
1472	NRP1	0.6341	92.0971
1473	SHANK2	0.634	92.0917
1474	CHD8	0.6339	92.0863
1475	ICK	0.6339	92.081
1476	AATF	0.6337	92.0756
1477	GDF15	0.6337	92.0702
1478	HYOU1	0.6337	92.0649
1479	ACSL4	0.6332	92.0595
1480	TGFBI	0.633	92.0541
1481	TM7SF2	0.633	92.0487
1482	ARFGEF2	0.633	92.0434
1483	S100A4	0.6329	92.038
1484	ABCA2	0.6329	92.0326
1485	F9	0.6328	92.0273
1486	LRRC8A	0.6327	92.0219
1487	HRH1	0.6325	92.0165
1488	HPSE2	0.6324	92.0112
1489	MUC1	0.6324	92.0058
1490	PCNA	0.6323	92.0004
1491	RAD9A	0.6322	91.9951
1492	ALDH1L1	0.6322	91.9897
1493	F5	0.6322	91.9843
1494	STK39	0.6321	91.979
1495	MAP4K4	0.6314	91.9736
1496	MITF	0.6313	91.9682
1497	NCF2	0.6312	91.9628
1498	PMP22	0.6308	91.9575
1499	ITPA	0.6307	91.9521
1500	NUP210	0.6307	91.9467
1501	NLRP3	0.6306	91.9414
1502	DNMT1	0.6306	91.936
1503	RBBP6	0.6304	91.9306
1504	SMC3	0.6303	91.9253
1505	SORBS1	0.6303	91.9199
1506	CALB1	0.6303	91.9145
1507	UROD	0.6301	91.9092
1508	FCGR2B	0.6299	91.9038
1509	SRSF3	0.6299	91.8984
1510	TMED10	0.6298	91.8931
1511	LRBA	0.6297	91.8877
1512	ZNF521	0.6297	91.8823
1513	LONP2	0.6295	91.8769
1514	MAFB	0.6295	91.8716
1515	PRC1	0.6295	91.8662
1516	ASPH	0.6295	91.8608
1517	CSF1	0.6293	91.8555
1518	MAP1B	0.6293	91.8501
1519	PGAP3	0.629	91.8447
1520	ZWINT	0.6287	91.8394
1521	RIC8A	0.6287	91.834
1522	RPS6KA1	0.6286	91.8286
1523	PREP	0.6285	91.8233
1524	KCNJ16	0.6281	91.8179
1525	CROCC	0.628	91.8125
1526	RTCA	0.628	91.8072
1527	CDH6	0.628	91.8018
1528	BRD4	0.6279	91.7964
1529	AARS	0.6279	91.791
1530	FASLG	0.6279	91.7857
1531	BRD7	0.6279	91.7803
1532	LPA	0.6279	91.7749
1533	POLQ	0.6278	91.7696
1534	NFATC1	0.6276	91.7642
1535	KIF16B	0.6276	91.7588
1536	MARS	0.6275	91.7535
1537	CLUAP1	0.6274	91.7481
1538	PLA2G6	0.6272	91.7427
1539	CDK4	0.627	91.7374
1540	BTBD7	0.627	91.732
1541	RNASET2	0.6268	91.7266
1542	SOD2	0.6267	91.7212
1543	IFT81	0.6265	91.7159
1544	IGF2	0.6265	91.7105
1545	AMOT	0.6264	91.7051
1546	GPSM2	0.6262	91.6998
1547	IFNAR2	0.6261	91.6944
1548	NOL8	0.6261	91.689
1549	MTDH	0.626	91.6837
1550	PIK3R3	0.626	91.6783
1551	KIF3C	0.626	91.6729
1552	CPM	0.6259	91.6676
1553	TPM2	0.6258	91.6622
1554	CEP192	0.6257	91.6568
1555	SESTD1	0.6256	91.6515
1556	TRIM55	0.6256	91.6461
1557	RMI1	0.6255	91.6407
1558	IFT46	0.6254	91.6353
1559	PRMT3	0.6253	91.63
1560	CALCA	0.6252	91.6246
1561	PARVA	0.6251	91.6192
1562	FES	0.6249	91.6139
1563	SMO	0.6247	91.6085
1564	DKK1	0.6247	91.6031
1565	PPM1F	0.6246	91.5978
1566	GCK	0.6246	91.5924
1567	ALPL	0.6244	91.587
1568	LAMTOR5	0.6244	91.5817
1569	ESR2	0.6244	91.5763
1570	TIMP3	0.6243	91.5709
1571	PRDX1	0.6242	91.5656
1572	WWOX	0.6241	91.5602
1573	PPM1D	0.6241	91.5548
1574	CCND1	0.624	91.5494
1575	FAM13A	0.624	91.5441
1576	LUZP1	0.6236	91.5387
1577	IGF1	0.6236	91.5333
1578	POLRMT	0.6235	91.528
1579	LRP5	0.6235	91.5226
1580	MDC1	0.6235	91.5172
1581	EPHB3	0.6233	91.5119
1582	ZNF142	0.6232	91.5065
1583	HM13	0.6231	91.5011
1584	LZTR1	0.6231	91.4958
1585	CREBBP	0.6228	91.4904
1586	FGF5	0.6227	91.485
1587	ZBTB7A	0.6226	91.4797
1588	POSTN	0.6225	91.4743
1589	SLC25A32	0.6224	91.4689
1590	EDA	0.6223	91.4635
1591	VASP	0.6221	91.4582
1592	CNOT3	0.6219	91.4528
1593	TGFBR2	0.6217	91.4474
1594	TEK	0.6216	91.4421
1595	PSKH1	0.6216	91.4367
1596	FASN	0.6215	91.4313
1597	USP7	0.6214	91.426
1598	WDR90	0.6214	91.4206
1599	ISL1	0.6213	91.4152
1600	GPC2	0.621	91.4099
1601	ACTA1	0.6208	91.4045
1602	CUL4B	0.6208	91.3991
1603	MYO9A	0.6208	91.3938
1604	REV1	0.6207	91.3884
1605	KMT2D	0.6206	91.383
1606	EPOR	0.6206	91.3776
1607	SMG6	0.6205	91.3723
1608	PNPLA8	0.6204	91.3669
1609	DDX5	0.6203	91.3615
1610	FOXH1	0.6203	91.3562
1611	PLCB3	0.6202	91.3508
1612	2009-09-01	0.6201	91.3454
1613	HTT	0.6201	91.3401
1614	FSTL1	0.62	91.3347
1615	VAMP8	0.6198	91.3293
1616	HUS1	0.6198	91.324
1617	SPTAN1	0.6197	91.3186
1618	FOXI1	0.6196	91.3132
1619	EPHA2	0.6194	91.3078
1620	HMX2	0.6189	91.3025
1621	VPS33B	0.6189	91.2971
1622	PLVAP	0.6188	91.2917
1623	RGS14	0.6188	91.2864
1624	BIRC3	0.6186	91.281
1625	SH3PXD2B	0.6186	91.2756
1626	IGFBP2	0.6185	91.2703
1627	EVC2	0.6185	91.2649
1628	BMP10	0.6183	91.2595
1629	EFNA5	0.6183	91.2542
1630	KLF15	0.6183	91.2488
1631	TLR7	0.6178	91.2434
1632	COQ6	0.6178	91.2381
1633	F11R	0.6176	91.2327
1634	RAD54L	0.6176	91.2273
1635	IL15	0.6172	91.2219
1636	GAB2	0.6172	91.2166
1637	PAH	0.6171	91.2112
1638	MUTYH	0.617	91.2058
1639	CABIN1	0.6166	91.2005
1640	CDH2	0.6166	91.1951
1641	OCLN	0.6165	91.1897
1642	ADCY9	0.6164	91.1844
1643	STAG2	0.6162	91.179
1644	ZC3H4	0.6161	91.1736
1645	A1CF	0.6158	91.1683
1646	RSPO1	0.6157	91.1629
1647	SLC40A1	0.6157	91.1575
1648	GNL3	0.6156	91.1522
1649	UACA	0.6156	91.1468
1650	RHOC	0.6155	91.1414
1651	POLG	0.6154	91.136
1652	MYO5A	0.6153	91.1307
1653	MYO5C	0.6152	91.1253
1654	GALT	0.6152	91.1199
1655	CKB	0.6151	91.1146
1656	MAPK13	0.6151	91.1092
1657	CPB2	0.615	91.1038
1658	NUP133	0.6149	91.0985
1659	NEK4	0.6149	91.0931
1660	IFT74	0.6146	91.0877
1661	ITSN2	0.6146	91.0824
1662	CYP51A1	0.6145	91.077
1663	GALNS	0.6145	91.0716
1664	MYL9	0.6144	91.0663
1665	SLC14A2	0.6143	91.0609
1666	TTC26	0.6143	91.0555
1667	PRPS2	0.6141	91.0501
1668	OBSL1	0.6141	91.0448
1669	HMGCL	0.614	91.0394
1670	DSC3	0.6139	91.034
1671	EFEMP1	0.6139	91.0287
1672	ESYT2	0.6138	91.0233
1673	DIAPH2	0.6137	91.0179
1674	HCFC1	0.6136	91.0126
1675	NOTUM	0.6135	91.0072
1676	ACTG1	0.6135	91.0018
1677	CD47	0.6134	90.9965
1678	DRD5	0.6134	90.9911
1679	EDN1	0.6133	90.9857
1680	ACADM	0.6132	90.9804
1681	LARS2	0.6131	90.975
1682	CLDN2	0.613	90.9696
1683	WFS1	0.6129	90.9642
1684	MYL12A	0.6128	90.9589
1685	TDG	0.6124	90.9535
1686	ESYT1	0.6122	90.9481
1687	ZFPM2	0.612	90.9428
1688	MLLT3	0.6118	90.9374
1689	RFC1	0.6115	90.932
1690	MCL1	0.6115	90.9267
1691	ZEB2	0.6115	90.9213
1692	NRIP1	0.6115	90.9159
1693	FDFT1	0.6115	90.9106
1694	UPF3A	0.6114	90.9052
1695	EPRS	0.6114	90.8998
1696	GNPDA1	0.6112	90.8944
1697	COL15A1	0.6111	90.8891
1698	SGTA	0.6111	90.8837
1699	CMIP	0.611	90.8783
1700	TMEM209	0.6109	90.873
1701	POLR1A	0.6107	90.8676
1702	CTNNA1	0.6107	90.8622
1703	IDH1	0.6107	90.8569
1704	NALCN	0.6103	90.8515
1705	DHTKD1	0.6103	90.8461
1706	VCAN	0.6103	90.8408
1707	CDC14A	0.6103	90.8354
1708	SZT2	0.6101	90.83
1709	DNAJB2	0.6098	90.8247
1710	HLA-DQB1	0.6096	90.8193
1711	CCDC88A	0.6094	90.8139
1712	EZR	0.6094	90.8085
1713	INTS1	0.609	90.8032
1714	PRRC2A	0.609	90.7978
1715	CITED4	0.6089	90.7924
1716	SNCA	0.6088	90.7871
1717	PDX1	0.6087	90.7817
1718	FGFR4	0.6085	90.7763
1719	SMCHD1	0.6085	90.771
1720	WNT9B	0.6084	90.7656
1721	NLRP1	0.6084	90.7602
1722	MED23	0.6084	90.7549
1723	PNPLA6	0.6084	90.7495
1724	GTF3C5	0.6082	90.7441
1725	HDAC8	0.6081	90.7388
1726	TAL1	0.6081	90.7334
1727	AGTR2	0.608	90.728
1728	USP10	0.608	90.7226
1729	ABI1	0.608	90.7173
1730	MICAL1	0.6078	90.7119
1731	ARFGEF1	0.6077	90.7065
1732	EEF1A1	0.6077	90.7012
1733	TFAP2A	0.6076	90.6958
1734	GGCX	0.6075	90.6904
1735	CTDNEP1	0.6075	90.6851
1736	PIK3C3	0.6073	90.6797
1737	VCP	0.6071	90.6743
1738	AP5M1	0.6068	90.669
1739	NUP62	0.6067	90.6636
1740	ICAM1	0.6066	90.6582
1741	CTNNBL1	0.6065	90.6529
1742	KLF1	0.6065	90.6475
1743	POLE	0.6064	90.6421
1744	CAPN7	0.6063	90.6367
1745	ARID2	0.6061	90.6314
1746	SMC6	0.6061	90.626
1747	CCND2	0.6061	90.6206
1748	DCC	0.6059	90.6153
1749	KLF4	0.6059	90.6099
1750	PPP2R2A	0.6059	90.6045
1751	EIF3M	0.6059	90.5992
1752	MT3	0.6058	90.5938
1753	GAPVD1	0.6057	90.5884
1754	GLS	0.6057	90.5831
1755	DOHH	0.6057	90.5777
1756	XRCC2	0.6055	90.5723
1757	ACLY	0.6054	90.5669
1758	SEC23A	0.6053	90.5616
1759	MERTK	0.6053	90.5562
1760	MAP3K4	0.6053	90.5508
1761	TBCE	0.6052	90.5455
1762	ZFP36	0.6051	90.5401
1763	RAI1	0.605	90.5347
1764	PIK3R2	0.605	90.5294
1765	KITLG	0.605	90.524
1766	KIF1B	0.6049	90.5186
1767	NCKAP1L	0.6049	90.5133
1768	ESCO2	0.6048	90.5079
1769	ZSWIM6	0.6048	90.5025
1770	GOPC	0.6047	90.4972
1771	IQGAP1	0.6047	90.4918
1772	IL1R1	0.6046	90.4864
1773	ABCB11	0.6046	90.481
1774	NXN	0.6043	90.4757
1775	DDX3X	0.6043	90.4703
1776	NUMA1	0.6042	90.4649
1777	DHX9	0.6042	90.4596
1778	TBK1	0.6042	90.4542
1779	SREBF1	0.6041	90.4488
1780	COL9A1	0.6037	90.4435
1781	F13A1	0.6036	90.4381
1782	GLE1	0.6034	90.4327
1783	DDX20	0.6034	90.4274
1784	SCD	0.6034	90.422
1785	MAP2	0.6033	90.4166
1786	SLC6A13	0.6033	90.4113
1787	PRMT5	0.6032	90.4059
1788	SSH3	0.6029	90.4005
1789	SCRIB	0.6027	90.3951
1790	SLC38A10	0.6026	90.3898
1791	EN1	0.6025	90.3844
1792	ATP6V1C1	0.6025	90.379
1793	MYO19	0.6025	90.3737
1794	MGA	0.6025	90.3683
1795	SH2D2A	0.6024	90.3629
1796	MTM1	0.6024	90.3576
1797	CDKN1A	0.6024	90.3522
1798	FIG4	0.6023	90.3468
1799	ATL2	0.6019	90.3415
1800	DCTN5	0.6016	90.3361
1801	TYK2	0.6016	90.3307
1802	SDC1	0.6015	90.3254
1803	HSD17B12	0.6014	90.32
1804	FHIT	0.6014	90.3146
1805	RHOT2	0.601	90.3092
1806	FUS	0.6008	90.3039
1807	BMPR1A	0.6007	90.2985
1808	F8	0.6007	90.2931
1809	HOXD13	0.6007	90.2878
1810	EDIL3	0.6005	90.2824
1811	ARRB2	0.6004	90.277
1812	CD59	0.6003	90.2717
1813	RIOK2	0.6003	90.2663
1814	LGALS3	0.6002	90.2609
1815	ATRIP	0.6001	90.2556
1816	ATF3	0.6	90.2502
1817	NCAPG2	0.6	90.2448
1818	PEX12	0.5997	90.2395
1819	SLC35E3	0.5997	90.2341
1820	FHOD1	0.5997	90.2287
1821	RAD17	0.5995	90.2233
1822	PTCD3	0.5995	90.218
1823	CISD2	0.5994	90.2126
1824	LEF1	0.5994	90.2072
1825	FZD6	0.5992	90.2019
1826	MGP	0.599	90.1965
1827	PLEKHA7	0.599	90.1911
1828	CXCR2	0.599	90.1858
1829	UBR3	0.5987	90.1804
1830	SUN2	0.5987	90.175
1831	ANO6	0.5987	90.1697
1832	ADAMTS13	0.5986	90.1643
1833	MYO1D	0.5986	90.1589
1834	GDAP2	0.5985	90.1535
1835	ADAM17	0.5984	90.1482
1836	TTC3	0.5983	90.1428
1837	CIT	0.5983	90.1374
1838	MTHFD1L	0.5982	90.1321
1839	OAS1	0.5982	90.1267
1840	HELQ	0.5982	90.1213
1841	IARS2	0.5982	90.116
1842	TRAPPC11	0.5981	90.1106
1843	SSFA2	0.5981	90.1052
1844	PDS5B	0.5979	90.0999
1845	DNAJA1	0.5979	90.0945
1846	PLOD1	0.5979	90.0891
1847	IGF2BP1	0.5977	90.0838
1848	DDX42	0.5977	90.0784
1849	MAML3	0.5976	90.073
1850	PXMP2	0.5976	90.0676
1851	NSDHL	0.5975	90.0623
1852	RELA	0.5974	90.0569
1853	PFKFB3	0.5974	90.0515
1854	ATP11A	0.5972	90.0462
1855	ATXN10	0.5971	90.0408
1856	REST	0.5969	90.0354
1857	MYO1B	0.5969	90.0301
1858	ARIH2	0.5967	90.0247
1859	CAPN10	0.5966	90.0193
1860	SERPINH1	0.5964	90.014
1861	NSD1	0.5963	90.0086
1862	LARS	0.5963	90.0032
1863	ZBTB16	0.5963	89.9979
1864	DNAJC21	0.5962	89.9925
1865	PCSK2	0.5959	89.9871
1866	APCS	0.5958	89.9817
1867	MAN2B1	0.5958	89.9764
1868	FGD1	0.5958	89.971
1869	MAPT	0.5958	89.9656
1870	POLB	0.5958	89.9603
1871	SUZ12	0.5957	89.9549
1872	ABCB6	0.5955	89.9495
1873	TP63	0.5954	89.9442
1874	SKI	0.5952	89.9388
1875	VLDLR	0.5952	89.9334
1876	UFL1	0.5952	89.9281
1877	ACAD8	0.5951	89.9227
1878	BRPF1	0.5951	89.9173
1879	SLC22A2	0.5951	89.912
1880	CAPN3	0.595	89.9066
1881	LY75	0.595	89.9012
1882	BUB1B	0.595	89.8958
1883	YWHAQ	0.5948	89.8905
1884	MCOLN1	0.5948	89.8851
1885	U2AF2	0.5946	89.8797
1886	CYP8B1	0.5945	89.8744
1887	CASKIN1	0.5945	89.869
1888	BRIP1	0.5943	89.8636
1889	SNAPC1	0.5943	89.8583
1890	FPGS	0.5943	89.8529
1891	CHD7	0.5942	89.8475
1892	CRKL	0.5942	89.8422
1893	ITGAM	0.594	89.8368
1894	LONP1	0.5939	89.8314
1895	CORO1A	0.5938	89.826
1896	TIMELESS	0.5938	89.8207
1897	UNC13B	0.5936	89.8153
1898	AKT2	0.5936	89.8099
1899	MYC	0.5935	89.8046
1900	CYP1A1	0.5935	89.7992
1901	MATN2	0.5934	89.7938
1902	TRIM3	0.5932	89.7885
1903	CCT4	0.5931	89.7831
1904	NRAS	0.593	89.7777
1905	SURF1	0.5929	89.7724
1906	STXBP2	0.5927	89.767
1907	GNG13	0.5925	89.7616
1908	SLC22A8	0.5925	89.7563
1909	TBX6	0.5923	89.7509
1910	HOXB2	0.5922	89.7455
1911	PPP1CB	0.5921	89.7401
1912	ARPC4	0.5919	89.7348
1913	PDCD10	0.5919	89.7294
1914	SUSD2	0.5918	89.724
1915	P4HA2	0.5918	89.7187
1916	DDX54	0.5918	89.7133
1917	CHST11	0.5915	89.7079
1918	FKTN	0.5912	89.7026
1919	NAMPT	0.5911	89.6972
1920	ENPEP	0.591	89.6918
1921	AAAS	0.5909	89.6865
1922	PPT2	0.5908	89.6811
1923	C1orf43	0.5908	89.6757
1924	LIPC	0.5905	89.6704
1925	SLC26A7	0.5905	89.665
1926	AFF1	0.5905	89.6596
1927	UNK	0.5902	89.6542
1928	CYP7A1	0.59	89.6489
1929	ETFB	0.59	89.6435
1930	PLD2	0.5899	89.6381
1931	CEP250	0.5899	89.6328
1932	CD19	0.5898	89.6274
1933	ATP6V0D2	0.5898	89.622
1934	KDM1A	0.5897	89.6167
1935	MYL6	0.5894	89.6113
1936	IDI1	0.5893	89.6059
1937	APBB1IP	0.589	89.6006
1938	ELAVL1	0.589	89.5952
1939	ATP6AP1	0.5889	89.5898
1940	PCYT1A	0.5889	89.5845
1941	PROCR	0.5887	89.5791
1942	ARNTL	0.5887	89.5737
1943	CDH16	0.5887	89.5683
1944	ORC1	0.5886	89.563
1945	NFIA	0.5884	89.5576
1946	SEMA5A	0.5883	89.5522
1947	CPT2	0.5882	89.5469
1948	ATG2B	0.5881	89.5415
1949	IKBKAP	0.5881	89.5361
1950	EGF	0.5879	89.5308
1951	DOCK6	0.5878	89.5254
1952	PFKL	0.5877	89.52
1953	INF2	0.5877	89.5147
1954	SPEN	0.5877	89.5093
1955	PDCD11	0.5873	89.5039
1956	TIMM22	0.5873	89.4986
1957	EHMT1	0.5871	89.4932
1958	ATP12A	0.5871	89.4878
1959	HABP2	0.587	89.4824
1960	FGF2	0.587	89.4771
1961	TCTN3	0.5869	89.4717
1962	IL4	0.5868	89.4663
1963	SLC17A1	0.5866	89.461
1964	RHOT1	0.5866	89.4556
1965	TUBGCP6	0.5865	89.4502
1966	GPD2	0.5864	89.4449
1967	FOCAD	0.5864	89.4395
1968	PRDX5	0.5862	89.4341
1969	DZANK1	0.586	89.4288
1970	KDM8	0.5859	89.4234
1971	CXXC5	0.5859	89.418
1972	CDAN1	0.5856	89.4126
1973	NCAPD3	0.5855	89.4073
1974	ARPC1B	0.5855	89.4019
1975	COQ4	0.5854	89.3965
1976	CTSV	0.5853	89.3912
1977	PRKD1	0.5853	89.3858
1978	SBF1	0.5848	89.3804
1979	CACNA1C	0.5847	89.3751
1980	VRK2	0.5847	89.3697
1981	ABCA6	0.5847	89.3643
1982	TBP	0.5847	89.359
1983	ECT2	0.5847	89.3536
1984	MEOX2	0.5842	89.3482
1985	DYM	0.5842	89.3429
1986	PTPN21	0.5842	89.3375
1987	ANKRD26	0.5841	89.3321
1988	NELL1	0.5841	89.3267
1989	ABCD2	0.584	89.3214
1990	APEX1	0.584	89.316
1991	NDUFV1	0.5839	89.3106
1992	CAPN2	0.5838	89.3053
1993	CLDN19	0.5837	89.2999
1994	GIT1	0.5835	89.2945
1995	LIN7C	0.5835	89.2892
1996	LIG3	0.5833	89.2838
1997	B3GALT2	0.5832	89.2784
1998	FLT4	0.5831	89.2731
[truncated: 16,627 more rows]

## Sheet: Table S3 (Epilepsy)
	Gene_Name	mantis_ml_proba	mantis_ml_perc
0	MED12	0.8933	100
1	USP9X	0.8766	99.9946
2	HUWE1	0.8706	99.9893
3	ATP1A3	0.8705	99.9839
4	CASK	0.8667	99.9785
5	GDI1	0.8636	99.9732
6	PLP1	0.8597	99.9678
7	ACADVL	0.8588	99.9624
8	LAMB2	0.8581	99.957
9	DYNC1H1	0.8528	99.9517
10	SYNGAP1	0.8518	99.9463
11	DNM1	0.8511	99.9409
12	PEX5	0.8496	99.9356
13	PDHA1	0.8489	99.9302
14	KCNA2	0.8482	99.9248
15	CPT1B	0.8475	99.9195
16	NLGN3	0.8467	99.9141
17	MARK2	0.8466	99.9087
18	MAP2K4	0.8465	99.9034
19	DCLK1	0.8459	99.898
20	KCNC1	0.8457	99.8926
21	GPHN	0.8445	99.8873
22	CUL4B	0.8439	99.8819
23	L1CAM	0.8431	99.8765
24	STXBP1	0.8409	99.8711
25	MAPK1	0.8409	99.8658
26	GRIN1	0.8407	99.8604
27	KCNQ2	0.8404	99.855
28	CDS2	0.8388	99.8497
29	SMARCA4	0.8387	99.8443
30	GABPA	0.8377	99.8389
31	GRIA3	0.8377	99.8336
32	MPI	0.8366	99.8282
33	KCNA1	0.8359	99.8228
34	FZD3	0.8351	99.8175
35	NDUFV1	0.8347	99.8121
36	TUSC3	0.8342	99.8067
37	AFG3L2	0.8341	99.8014
38	STAT1	0.8334	99.796
39	CTNNB1	0.8326	99.7906
40	SLC25A13	0.832	99.7852
41	UBR5	0.8317	99.7799
42	ARID1B	0.831	99.7745
43	SCN1A	0.8294	99.7691
44	GNB1	0.8281	99.7638
45	NDUFS1	0.8261	99.7584
46	DDX3X	0.8255	99.753
47	GRIA2	0.8248	99.7477
48	PEX13	0.8242	99.7423
49	RASA3	0.824	99.7369
50	BBS4	0.8238	99.7316
51	DHX29	0.8228	99.7262
52	KAT6A	0.8224	99.7208
53	CTSA	0.8215	99.7155
54	PAX6	0.8206	99.7101
55	RARS2	0.8205	99.7047
56	FLNA	0.8201	99.6993
57	POMGNT1	0.8194	99.694
58	VCP	0.8193	99.6886
59	FYN	0.8186	99.6832
60	HEXA	0.8184	99.6779
61	PIKFYVE	0.8176	99.6725
62	PAFAH1B1	0.8171	99.6671
63	OXCT1	0.817	99.6618
64	ATP1A2	0.817	99.6564
65	RIC8A	0.8163	99.651
66	IFT122	0.8159	99.6457
67	ASPH	0.8158	99.6403
68	DLG3	0.8157	99.6349
69	BRAF	0.8156	99.6296
70	NOTCH2	0.8144	99.6242
71	NLGN2	0.8143	99.6188
72	ARHGEF9	0.8132	99.6134
73	UNC13A	0.8128	99.6081
74	TPP1	0.8127	99.6027
75	NDOR1	0.8125	99.5973
76	ASS1	0.8124	99.592
77	DLG4	0.8122	99.5866
78	ATP2B1	0.8112	99.5812
79	AIFM1	0.811	99.5759
80	CAT	0.8108	99.5705
81	ABCA1	0.8107	99.5651
82	GK	0.8106	99.5598
83	TUBB	0.8104	99.5544
84	PPM1K	0.8098	99.549
85	SPEN	0.8094	99.5436
86	GABRA1	0.8093	99.5383
87	RRAGA	0.8091	99.5329
88	USP7	0.8084	99.5275
89	CASP1	0.8084	99.5222
90	ERBB3	0.8079	99.5168
91	UBE3A	0.8071	99.5114
92	PANK2	0.8071	99.5061
93	CNTNAP1	0.807	99.5007
94	RPS6KA3	0.8067	99.4953
95	PCYT1A	0.8067	99.49
96	ANKRD17	0.8062	99.4846
97	TUBB3	0.806	99.4792
98	ACTB	0.8056	99.4739
99	IFT57	0.8055	99.4685
100	ATRX	0.8047	99.4631
101	KDM5C	0.8046	99.4577
102	TSC1	0.8045	99.4524
103	SATB2	0.8042	99.447
104	NCDN	0.8042	99.4416
105	LIG4	0.8042	99.4363
106	ANXA7	0.8041	99.4309
107	HDAC8	0.8038	99.4255
108	POMT1	0.8038	99.4202
109	GLS	0.8035	99.4148
110	PDPK1	0.8035	99.4094
111	DCX	0.8032	99.4041
112	CACNG4	0.8026	99.3987
113	GBA	0.8026	99.3933
114	KIF1A	0.8025	99.388
115	SOX4	0.8024	99.3826
116	SUMF1	0.8024	99.3772
117	CHRNA4	0.8012	99.3718
118	CACNG3	0.8009	99.3665
119	UNC13B	0.8009	99.3611
120	SMAD2	0.8002	99.3557
121	ATMIN	0.8	99.3504
122	CACNA1B	0.8	99.345
123	DNM1L	0.7998	99.3396
124	CDK5RAP2	0.7989	99.3343
125	KMT2A	0.7983	99.3289
126	ATP2A2	0.7983	99.3235
127	DNMT1	0.7981	99.3182
128	BSG	0.798	99.3128
129	NDUFV2	0.7978	99.3074
130	GPT2	0.7977	99.3021
131	SLC12A5	0.797	99.2967
132	VPS41	0.7968	99.2913
133	BCOR	0.7961	99.2859
134	RERE	0.7959	99.2806
135	GRIN2B	0.7958	99.2752
136	MARK3	0.7954	99.2698
137	USF1	0.7953	99.2645
138	SPTBN1	0.7951	99.2591
139	TBCE	0.795	99.2537
140	AHI1	0.7946	99.2484
141	RBPJ	0.7946	99.243
142	PAK3	0.794	99.2376
143	PEX10	0.7933	99.2323
144	C9orf72	0.793	99.2269
145	KIDINS220	0.793	99.2215
146	MID1	0.793	99.2161
147	ATP6V1D	0.7927	99.2108
148	PPP3CA	0.7926	99.2054
149	NEK1	0.7925	99.2
150	GTF2I	0.7925	99.1947
151	RGP1	0.7923	99.1893
152	PSMC4	0.7922	99.1839
153	CA14	0.7915	99.1786
154	PPIP5K2	0.7912	99.1732
155	SZT2	0.7907	99.1678
156	GNAZ	0.7907	99.1625
157	BRSK1	0.7906	99.1571
158	CA2	0.7903	99.1517
159	PEX1	0.7899	99.1464
160	NTRK2	0.7898	99.141
161	ATP6V1C1	0.7896	99.1356
162	TDG	0.789	99.1302
163	NCAPH2	0.789	99.1249
164	LAMB1	0.7889	99.1195
165	NF1	0.7888	99.1141
166	ARFGEF1	0.7886	99.1088
167	HUS1	0.7886	99.1034
168	PIK3CA	0.7885	99.098
169	TSC2	0.7884	99.0927
170	HSPA5	0.7884	99.0873
171	SH3GL2	0.7881	99.0819
172	GLA	0.788	99.0766
173	NBN	0.7879	99.0712
174	SCN2A	0.787	99.0658
175	SKI	0.787	99.0605
176	HTRA2	0.7867	99.0551
177	LIPA	0.7865	99.0497
178	PRKACA	0.7863	99.0443
179	PEX11B	0.7855	99.039
180	PRKACB	0.7854	99.0336
181	DYRK1A	0.7853	99.0282
182	AARS	0.7852	99.0229
183	NCKAP1	0.7851	99.0175
184	SLC9A6	0.785	99.0121
185	NBAS	0.785	99.0068
186	MTMR2	0.7848	99.0014
187	EDIL3	0.7847	98.996
188	PEX2	0.7847	98.9907
189	MAP2K1	0.7843	98.9853
190	GPM6B	0.7841	98.9799
191	ASXL1	0.7841	98.9746
192	EGR1	0.784	98.9692
193	MACF1	0.7837	98.9638
194	NDUFB8	0.7837	98.9584
195	KDM6A	0.7831	98.9531
196	AMPH	0.7828	98.9477
197	SCN8A	0.7826	98.9423
198	BCKDK	0.7825	98.937
199	CYFIP2	0.7825	98.9316
200	AKT3	0.7823	98.9262
201	BCAT2	0.7819	98.9209
202	PHGDH	0.7819	98.9155
203	AKT1	0.7818	98.9101
204	DNAJC17	0.7818	98.9048
205	AGA	0.7816	98.8994
206	KIF2A	0.7814	98.894
207	MAP2	0.7813	98.8887
208	THRA	0.7811	98.8833
209	ARHGAP35	0.7809	98.8779
210	CLIP3	0.7808	98.8725
211	CNP	0.7804	98.8672
212	COQ7	0.7803	98.8618
213	GOT1	0.7803	98.8564
214	RARB	0.7802	98.8511
215	STAT3	0.7802	98.8457
216	SETD2	0.78	98.8403
217	PSEN2	0.7799	98.835
218	EEF1A2	0.7797	98.8296
219	PRMT5	0.7795	98.8242
220	CHD8	0.7794	98.8189
221	GLDC	0.7794	98.8135
222	KARS	0.7794	98.8081
223	CD55	0.7792	98.8027
224	TCTN2	0.7782	98.7974
225	PAK1	0.7781	98.792
226	NIPBL	0.778	98.7866
227	UBA6	0.7775	98.7813
228	ARID1A	0.7773	98.7759
229	GLRB	0.7772	98.7705
230	ZEB2	0.7767	98.7652
231	PPM1F	0.7765	98.7598
232	PSMC1	0.7763	98.7544
233	SDCCAG8	0.7757	98.7491
234	ACTL6B	0.7755	98.7437
235	ZMYND11	0.7745	98.7383
236	UQCRFS1	0.7743	98.733
237	ARC	0.7738	98.7276
238	DBT	0.7737	98.7222
239	AGT	0.7737	98.7168
240	ALDOA	0.7735	98.7115
241	TCTN3	0.7735	98.7061
242	RANBP2	0.7732	98.7007
243	KCNC3	0.7731	98.6954
244	ITGB1	0.773	98.69
245	ECSIT	0.7729	98.6846
246	SH3GL1	0.7726	98.6793
247	COX4I1	0.7725	98.6739
248	HCN2	0.7724	98.6685
249	ACTG1	0.7723	98.6632
250	HSD17B4	0.7723	98.6578
251	PDHX	0.7721	98.6524
252	CACNA1C	0.772	98.6471
253	REV3L	0.772	98.6417
254	STX1B	0.7719	98.6363
255	HDAC6	0.7718	98.6309
256	KDM6B	0.7715	98.6256
257	S1PR1	0.7713	98.6202
258	CALB2	0.7712	98.6148
259	SPTAN1	0.7711	98.6095
260	CACNA1A	0.7706	98.6041
261	KIF5C	0.7702	98.5987
262	GALT	0.7702	98.5934
263	MBD4	0.7701	98.588
264	PLD1	0.77	98.5826
265	PIGA	0.7697	98.5773
266	GGCX	0.7697	98.5719
267	PYGO2	0.7695	98.5665
268	ALDH5A1	0.7693	98.5612
269	DMXL2	0.7693	98.5558
270	DHX35	0.7693	98.5504
271	USE1	0.7693	98.545
272	PPP1R3C	0.769	98.5397
273	KDM2A	0.7688	98.5343
274	RALA	0.7687	98.5289
275	GAP43	0.7684	98.5236
276	COQ9	0.768	98.5182
277	NALCN	0.7678	98.5128
278	NUAK2	0.7677	98.5075
279	SUZ12	0.7677	98.5021
280	CKAP5	0.7673	98.4967
281	PIBF1	0.7672	98.4914
282	SLC1A2	0.7671	98.486
283	LPIN1	0.7667	98.4806
284	TARDBP	0.7664	98.4752
285	VPS33B	0.7663	98.4699
286	BBS1	0.7662	98.4645
287	OGDHL	0.7657	98.4591
288	ERCC2	0.7654	98.4538
289	ATG7	0.7653	98.4484
290	YY1	0.7652	98.443
291	NDUFS6	0.765	98.4377
292	MTR	0.7647	98.4323
293	ROBO2	0.7645	98.4269
294	COL4A1	0.7642	98.4216
295	MYH10	0.7641	98.4162
296	FAAH	0.764	98.4108
297	IFT172	0.7639	98.4055
298	BCS1L	0.7636	98.4001
299	LETM1	0.7634	98.3947
300	CTBP1	0.7632	98.3893
301	SMAD9	0.7632	98.384
302	AQP4	0.763	98.3786
303	PIP4K2B	0.763	98.3732
304	CYBB	0.7628	98.3679
305	KAT2A	0.7627	98.3625
306	CIAPIN1	0.7625	98.3571
307	FGF13	0.7624	98.3518
308	GNPAT	0.7622	98.3464
309	GIGYF2	0.7619	98.341
310	HPRT1	0.7618	98.3357
311	NDUFA5	0.7616	98.3303
312	XPA	0.7616	98.3249
313	NDUFB9	0.7614	98.3196
314	SLC17A7	0.7614	98.3142
315	KDM8	0.7614	98.3088
316	PITRM1	0.7613	98.3034
317	SLC2A8	0.7613	98.2981
318	NDUFS4	0.7611	98.2927
319	HTT	0.7609	98.2873
320	DEAF1	0.7608	98.282
321	PAK2	0.7606	98.2766
322	NRXN3	0.7602	98.2712
323	GJB1	0.76	98.2659
324	MTRR	0.7599	98.2605
325	SLC23A2	0.7597	98.2551
326	FH	0.7597	98.2498
327	TNNT2	0.7596	98.2444
328	2007-09-01	0.7594	98.239
329	NF2	0.7594	98.2337
330	HADHA	0.7592	98.2283
331	PCCA	0.7592	98.2229
332	CREBBP	0.7591	98.2175
333	RRM2B	0.7591	98.2122
334	MAPK8IP3	0.7591	98.2068
335	TXNRD1	0.759	98.2014
336	MAGI2	0.7589	98.1961
337	CAMK2A	0.7588	98.1907
338	LFNG	0.7587	98.1853
339	NR2F2	0.7586	98.18
340	ERRFI1	0.7585	98.1746
341	CDC73	0.7583	98.1692
342	EZH1	0.7583	98.1639
343	MAP2K7	0.7582	98.1585
344	MED1	0.7582	98.1531
345	GBE1	0.7575	98.1478
346	SLC9A3R1	0.7574	98.1424
347	CHD7	0.7573	98.137
348	GAS8	0.757	98.1316
349	TULP3	0.757	98.1263
350	LRP1	0.7569	98.1209
351	ASAH1	0.7569	98.1155
352	FUZ	0.7569	98.1102
353	MTOR	0.7569	98.1048
354	NSDHL	0.7569	98.0994
355	BAIAP2	0.7566	98.0941
356	SMAD1	0.7565	98.0887
357	LGALS3	0.7564	98.0833
358	ETV4	0.7561	98.078
359	NDUFA9	0.756	98.0726
360	CTSD	0.7559	98.0672
361	SLC37A4	0.7558	98.0618
362	CYFIP1	0.7556	98.0565
363	DNAJC5	0.7556	98.0511
364	CSNK2A1	0.7554	98.0457
365	DYNC2LI1	0.7551	98.0404
366	ALS2	0.755	98.035
367	PKD2	0.7549	98.0296
368	DDB1	0.7548	98.0243
369	MAP1B	0.7546	98.0189
370	PPP2R5D	0.7546	98.0135
371	KCNJ9	0.7545	98.0082
372	GYS1	0.7543	98.0028
373	NBEA	0.7543	97.9974
374	UXS1	0.7543	97.9921
375	ANK3	0.7538	97.9867
376	KIF1B	0.7538	97.9813
377	ANK2	0.7537	97.9759
378	NCOA6	0.7536	97.9706
379	RARA	0.7536	97.9652
380	ITPR1	0.7535	97.9598
381	ACAT2	0.7534	97.9545
382	UTRN	0.7534	97.9491
383	RFX3	0.7532	97.9437
384	NFIB	0.753	97.9384
385	AGPAT1	0.7529	97.933
386	MERTK	0.7528	97.9276
387	ZSWIM6	0.7528	97.9223
388	MCCC2	0.7528	97.9169
389	OAT	0.7527	97.9115
390	APRT	0.7526	97.9062
391	PRPF18	0.7526	97.9008
392	CRB1	0.7526	97.8954
393	BRINP1	0.7525	97.89
394	NAMPT	0.7523	97.8847
395	GFPT1	0.7523	97.8793
396	ITGA6	0.7523	97.8739
397	FKBP10	0.7522	97.8686
398	KCNJ10	0.7521	97.8632
399	DPYSL2	0.7521	97.8578
400	NDUFAF7	0.7517	97.8525
401	GLRA2	0.7515	97.8471
402	NCOR1	0.7515	97.8417
403	BMPER	0.7514	97.8364
404	SMARCB1	0.751	97.831
405	DHCR24	0.751	97.8256
406	KCNJ6	0.7508	97.8203
407	ADCYAP1R1	0.7508	97.8149
408	TBCK	0.7508	97.8095
409	TAX1BP3	0.7507	97.8041
410	MTTP	0.7506	97.7988
411	ACTN4	0.7505	97.7934
412	ANK1	0.7504	97.788
413	KAT6B	0.7502	97.7827
414	MYH9	0.7501	97.7773
415	EP300	0.7501	97.7719
416	EIF2B4	0.75	97.7666
417	TTC8	0.7497	97.7612
418	PDS5A	0.7497	97.7558
419	PCNT	0.7494	97.7505
420	ALG2	0.7493	97.7451
421	PTK2	0.7491	97.7397
422	HIPK2	0.749	97.7343
423	SSBP3	0.749	97.729
424	SYN1	0.7489	97.7236
425	LRPAP1	0.7488	97.7182
426	PRKDC	0.7487	97.7129
427	OGG1	0.7485	97.7075
428	PIGT	0.7483	97.7021
429	SIK3	0.748	97.6968
430	SHH	0.748	97.6914
431	DHTKD1	0.748	97.686
432	TH	0.7478	97.6807
433	QKI	0.7478	97.6753
434	NOTCH1	0.7478	97.6699
435	GAS1	0.7478	97.6646
436	GSK3B	0.7478	97.6592
437	ACAD9	0.7478	97.6538
438	GLB1	0.7476	97.6484
439	CHRNB2	0.7475	97.6431
440	UBE3B	0.7475	97.6377
441	SDHC	0.7474	97.6323
442	JAG2	0.7473	97.627
443	RAD9A	0.7472	97.6216
444	GOLIM4	0.747	97.6162
445	ATR	0.747	97.6109
446	PDGFB	0.747	97.6055
447	BACE1	0.7468	97.6001
448	APBA2	0.7466	97.5948
449	NDUFS3	0.7466	97.5894
450	INPP5E	0.7465	97.584
451	LRRK2	0.7464	97.5787
452	SLC17A5	0.7464	97.5733
453	AGRN	0.7463	97.5679
454	POLR2A	0.7463	97.5625
455	PSAT1	0.7462	97.5572
456	NRP1	0.7462	97.5518
457	PPT1	0.7461	97.5464
458	PARD3	0.746	97.5411
459	CDC42	0.7459	97.5357
460	ANXA1	0.7457	97.5303
461	GABRA3	0.7457	97.525
462	MYCBP2	0.7452	97.5196
463	SS18L1	0.7451	97.5142
464	FZD6	0.745	97.5089
465	PLCB1	0.7449	97.5035
466	STK36	0.7448	97.4981
467	ATOX1	0.7446	97.4928
468	GABRB3	0.7445	97.4874
469	CTNNA1	0.7445	97.482
470	TTBK2	0.7444	97.4766
471	DDX51	0.7444	97.4713
472	CDK5	0.7444	97.4659
473	FIG4	0.7443	97.4605
474	CRHR1	0.7443	97.4552
475	CAMK2B	0.7442	97.4498
476	CCM2	0.7441	97.4444
477	MKKS	0.7438	97.4391
478	AMT	0.7438	97.4337
479	PTPRS	0.7438	97.4283
480	GTPBP2	0.7434	97.423
481	GNB5	0.7432	97.4176
482	SMG1	0.7432	97.4122
483	KIF5A	0.7431	97.4069
484	PLAT	0.7429	97.4015
485	NME7	0.7428	97.3961
486	AGO2	0.7428	97.3907
487	ZIC3	0.7428	97.3854
488	STAMBP	0.7427	97.38
489	ZBTB18	0.7427	97.3746
490	CES2	0.7426	97.3693
491	TRPM7	0.7422	97.3639
492	SNAP25	0.7421	97.3585
493	AMPD3	0.742	97.3532
494	RAI1	0.742	97.3478
495	ARX	0.742	97.3424
496	APH1A	0.7419	97.3371
497	DLL1	0.7417	97.3317
498	DSCAM	0.7414	97.3263
499	ROBO1	0.7413	97.3209
500	MSI1	0.7412	97.3156
501	ABCA2	0.7411	97.3102
502	AMACR	0.741	97.3048
503	FKBP1A	0.741	97.2995
504	EMG1	0.7408	97.2941
505	ALDH2	0.7408	97.2887
506	BBS7	0.7407	97.2834
507	SHC1	0.7406	97.278
508	GNPDA1	0.7406	97.2726
509	PORCN	0.7406	97.2673
510	MEN1	0.7402	97.2619
511	ATAD1	0.7397	97.2565
512	BCKDHB	0.7397	97.2512
513	MECP2	0.7396	97.2458
514	PIGQ	0.7395	97.2404
515	MX1	0.7394	97.235
516	NDUFS2	0.7394	97.2297
517	NOVA1	0.7394	97.2243
518	MGAT2	0.7394	97.2189
519	PNPLA6	0.7394	97.2136
520	POMGNT2	0.7392	97.2082
521	HDAC4	0.7391	97.2028
522	DCTN1	0.739	97.1975
523	SALL1	0.7389	97.1921
524	FGFR3	0.7388	97.1867
525	STX1A	0.7388	97.1814
526	CLN3	0.7387	97.176
527	SNX13	0.7386	97.1706
528	TRAK1	0.7385	97.1653
529	GNS	0.7385	97.1599
530	GNAO1	0.7385	97.1545
531	PMPCB	0.7385	97.1491
532	PYGL	0.7383	97.1438
533	LIN7A	0.7381	97.1384
534	TJP1	0.7381	97.133
535	LRIG2	0.7381	97.1277
536	ACVR2A	0.738	97.1223
537	VLDLR	0.7379	97.1169
538	ATP2C1	0.7378	97.1116
539	MLST8	0.7378	97.1062
540	SPNS1	0.7377	97.1008
541	EIF2B5	0.7376	97.0955
542	MYO1D	0.7374	97.0901
543	TAMM41	0.7374	97.0847
544	PINK1	0.7372	97.0794
545	TIMMDC1	0.7371	97.074
546	RAB3A	0.7365	97.0686
547	SLC1A1	0.7362	97.0632
548	OLIG2	0.7362	97.0579
549	RXRA	0.736	97.0525
550	CAMK4	0.7359	97.0471
551	HMOX2	0.7357	97.0418
552	STK38L	0.7357	97.0364
553	USP22	0.7355	97.031
554	RNASEH2B	0.7353	97.0257
555	SYT2	0.7353	97.0203
556	CIT	0.7352	97.0149
557	SPIN1	0.7352	97.0096
558	DYNC2H1	0.735	97.0042
559	DPCD	0.7342	96.9988
560	CRLF1	0.7342	96.9935
561	DLAT	0.7342	96.9881
562	FGFR1	0.7341	96.9827
563	DICER1	0.7341	96.9773
564	CADPS	0.734	96.972
565	KCNJ11	0.7338	96.9666
566	CNDP1	0.7338	96.9612
567	RGS4	0.7335	96.9559
568	HRAS	0.7335	96.9505
569	SPTB	0.7334	96.9451
570	SORBS2	0.7334	96.9398
571	MAPK11	0.7333	96.9344
572	EGR3	0.7332	96.929
573	ZIC1	0.7332	96.9237
574	BIRC6	0.7329	96.9183
575	DDAH1	0.7324	96.9129
576	ASL	0.7324	96.9075
577	VEGFA	0.7322	96.9022
578	MAPK8	0.732	96.8968
579	ZNF521	0.7319	96.8914
580	SEC23A	0.7317	96.8861
581	NUMB	0.7317	96.8807
582	PALB2	0.7314	96.8753
583	LDHA	0.7307	96.87
584	KCNQ5	0.7306	96.8646
585	FEN1	0.7305	96.8592
586	ADSL	0.7303	96.8539
587	IFIT1	0.7302	96.8485
588	RINT1	0.7301	96.8431
589	NDST1	0.73	96.8378
590	GFAP	0.73	96.8324
591	UBR4	0.73	96.827
592	TCF4	0.7299	96.8216
593	FOXO1	0.7295	96.8163
594	GRID2	0.7293	96.8109
595	ABR	0.7293	96.8055
596	NFASC	0.7291	96.8002
597	NEUROD2	0.729	96.7948
598	FANCD2	0.729	96.7894
599	SMPD1	0.7289	96.7841
600	RAPGEF2	0.7288	96.7787
601	STIP1	0.7286	96.7733
602	HAUS6	0.7285	96.768
603	SALL3	0.7284	96.7626
604	EPM2A	0.7284	96.7572
605	NEUROD1	0.7284	96.7519
606	PDGFA	0.7282	96.7465
607	RAB3C	0.7281	96.7411
608	DHX30	0.728	96.7357
609	NCOR2	0.728	96.7304
610	CMIP	0.7279	96.725
611	SP2	0.7278	96.7196
612	BRPF1	0.7278	96.7143
613	MUTYH	0.7276	96.7089
614	ROCK1	0.7276	96.7035
615	KRAS	0.7275	96.6982
616	TINF2	0.7273	96.6928
617	AMOT	0.7272	96.6874
618	KMT2B	0.7272	96.6821
619	ALKBH1	0.7272	96.6767
620	TGFB3	0.7272	96.6713
621	FAT4	0.7272	96.666
622	IGF1R	0.7272	96.6606
623	FRS2	0.7269	96.6552
624	AIMP2	0.7268	96.6498
625	LAMP2	0.7267	96.6445
626	CACNB4	0.7264	96.6391
627	CBS	0.7263	96.6337
628	PURA	0.7263	96.6284
629	SCO2	0.7262	96.623
630	CDK4	0.7262	96.6176
631	C2CD3	0.7261	96.6123
632	FASN	0.7259	96.6069
633	CENPJ	0.7258	96.6015
634	SYT1	0.7258	96.5962
635	MEF2C	0.7255	96.5908
636	HIPK1	0.7254	96.5854
637	MAT2A	0.7254	96.58
638	TIMM50	0.7253	96.5747
639	TFRC	0.7253	96.5693
640	PGM1	0.7251	96.5639
641	KIF27	0.7251	96.5586
642	MADD	0.7251	96.5532
643	SOX10	0.725	96.5478
644	FECH	0.725	96.5425
645	SUPV3L1	0.7248	96.5371
646	TGFB2	0.7248	96.5317
647	RUFY3	0.7246	96.5264
648	KCNQ3	0.7245	96.521
649	CDKN1C	0.7244	96.5156
650	MGAT1	0.7244	96.5103
651	PDGFRA	0.7243	96.5049
652	TEK	0.7242	96.4995
653	LPIN2	0.7242	96.4941
654	SHANK3	0.7241	96.4888
655	LYAR	0.7241	96.4834
656	OPHN1	0.7241	96.478
657	FUT8	0.724	96.4727
658	SYNE1	0.724	96.4673
659	ATP7B	0.724	96.4619
660	MAPK7	0.7238	96.4566
661	ALG8	0.7238	96.4512
662	APBB2	0.7237	96.4458
663	NDUFA1	0.7237	96.4405
664	ALPL	0.7236	96.4351
665	LAMA2	0.7236	96.4297
666	ALG11	0.7236	96.4244
667	NEU1	0.7235	96.419
668	TGM2	0.7235	96.4136
669	MT3	0.7235	96.4082
670	HMBS	0.7232	96.4029
671	BAD	0.7232	96.3975
672	ITPR3	0.7232	96.3921
673	GCLC	0.7231	96.3868
674	ABCE1	0.7231	96.3814
675	MPV17	0.7231	96.376
676	COQ6	0.7231	96.3707
677	CLDN5	0.7231	96.3653
678	HAUS3	0.723	96.3599
679	ILK	0.723	96.3546
680	TRIM33	0.7229	96.3492
681	EBF3	0.7227	96.3438
682	FZR1	0.7226	96.3385
683	IMPDH2	0.7226	96.3331
684	PHACTR4	0.7225	96.3277
685	POLB	0.7225	96.3223
686	SHANK2	0.7225	96.317
687	NAGLU	0.7224	96.3116
688	FJX1	0.7223	96.3062
689	SLIT2	0.7222	96.3009
690	CETN2	0.7222	96.2955
691	SRD5A3	0.7221	96.2901
692	DENND4C	0.7218	96.2848
693	CDON	0.7218	96.2794
694	CPT1A	0.7217	96.274
695	VGF	0.7217	96.2687
696	CSAD	0.7214	96.2633
697	BASP1	0.7212	96.2579
698	SACS	0.7212	96.2526
699	DHCR7	0.7211	96.2472
700	CDK8	0.721	96.2418
701	PDSS2	0.7208	96.2364
702	ETFDH	0.7208	96.2311
703	SH3GL3	0.7208	96.2257
704	TPI1	0.7207	96.2203
705	NDUFA13	0.7206	96.215
706	LAMA4	0.7203	96.2096
707	SLC25A19	0.7203	96.2042
708	PTPRD	0.7202	96.1989
709	ITGB4	0.7202	96.1935
710	CASP9	0.7201	96.1881
711	BRCA1	0.7199	96.1828
712	NAE1	0.7194	96.1774
713	ALDH6A1	0.7194	96.172
714	AGGF1	0.719	96.1666
715	SMAD5	0.719	96.1613
716	LDLR	0.719	96.1559
717	NEFH	0.7189	96.1505
718	PIGU	0.7189	96.1452
719	MUS81	0.7187	96.1398
720	RAB34	0.7187	96.1344
721	PPT2	0.7185	96.1291
722	TMEM70	0.7181	96.1237
723	GABRG2	0.7181	96.1183
724	MEGF8	0.718	96.113
725	STK11	0.7179	96.1076
726	LGI1	0.7177	96.1022
727	HERC1	0.7176	96.0969
728	HSPG2	0.7175	96.0915
729	GNL3	0.7174	96.0861
730	CNTN1	0.7174	96.0807
731	DNM2	0.7172	96.0754
732	APBA3	0.7172	96.07
733	PSAP	0.7171	96.0646
734	FAH	0.717	96.0593
735	YWHAE	0.7169	96.0539
736	TOR1A	0.7169	96.0485
737	POU3F4	0.7167	96.0432
738	CHMP5	0.7165	96.0378
739	GABBR2	0.7163	96.0324
740	HDAC2	0.7162	96.0271
741	CTC1	0.7161	96.0217
742	MBD5	0.7159	96.0163
743	PLCB4	0.7158	96.011
744	PEX7	0.7158	96.0056
745	BMPR1A	0.7157	96.0002
746	SECISBP2	0.7157	95.9948
747	PROS1	0.7157	95.9895
748	FBXW7	0.7155	95.9841
749	KDM4C	0.7155	95.9787
750	LAMA1	0.7155	95.9734
751	CAMK2D	0.7153	95.968
752	XPC	0.7153	95.9626
753	PSEN1	0.7149	95.9573
754	FAM20C	0.7149	95.9519
755	SMO	0.7148	95.9465
756	BRD7	0.7148	95.9412
757	SLX4	0.7148	95.9358
758	SDHB	0.7147	95.9304
759	KDM1A	0.7147	95.9251
760	PI4K2A	0.7145	95.9197
761	CAMK2G	0.7145	95.9143
762	EGFR	0.7145	95.9089
763	GNA11	0.7144	95.9036
764	TRAF3IP1	0.7143	95.8982
765	STAM	0.714	95.8928
766	PTBP2	0.7139	95.8875
767	WDFY3	0.7139	95.8821
768	PPM1G	0.7137	95.8767
769	RRN3	0.7137	95.8714
770	SLC2A3	0.7135	95.866
771	MAP3K12	0.7133	95.8606
772	NDRG2	0.7131	95.8553
773	COL1A1	0.7131	95.8499
774	ADAMTS9	0.713	95.8445
775	ABI1	0.7128	95.8391
776	ATN1	0.7128	95.8338
777	LDB1	0.7128	95.8284
778	KCND2	0.7127	95.823
779	GBF1	0.7126	95.8177
780	ADAM22	0.7125	95.8123
781	RHOA	0.7123	95.8069
782	WNT7B	0.7121	95.8016
783	RYR2	0.7119	95.7962
784	BID	0.7119	95.7908
785	EPAS1	0.7118	95.7855
786	SLC25A3	0.7118	95.7801
787	DNAJC21	0.7118	95.7747
788	ATP2B2	0.7117	95.7694
789	CLCN3	0.7115	95.764
790	FZD4	0.7114	95.7586
791	NRXN2	0.7113	95.7532
792	NR2C2	0.711	95.7479
793	MAPK8IP1	0.711	95.7425
794	NRCAM	0.7106	95.7371
795	ERCC8	0.7106	95.7318
796	ZNF148	0.7105	95.7264
797	PCSK6	0.7104	95.721
798	TGFB1	0.7102	95.7157
799	SMAD4	0.7102	95.7103
800	EFNB1	0.7101	95.7049
801	GPR161	0.71	95.6996
802	PARL	0.71	95.6942
803	VPS54	0.7099	95.6888
804	PKD1	0.7098	95.6835
805	ZFHX3	0.7097	95.6781
806	SLC25A32	0.7097	95.6727
807	GRM7	0.7096	95.6673
808	SH3KBP1	0.7096	95.662
809	BRAP	0.7094	95.6566
810	MED24	0.7091	95.6512
811	AFF2	0.709	95.6459
812	UNG	0.7089	95.6405
813	CEP97	0.7088	95.6351
814	ARRB1	0.7087	95.6298
815	GPD2	0.7086	95.6244
816	SENP2	0.7085	95.619
817	CRIM1	0.7081	95.6137
818	DNAAF2	0.7079	95.6083
819	BRSK2	0.7079	95.6029
820	ZNF462	0.7078	95.5976
821	PDK4	0.7078	95.5922
822	ATP2A1	0.7077	95.5868
823	LHX1	0.7077	95.5814
824	ENO1	0.7075	95.5761
825	CCNE2	0.7075	95.5707
826	SLC25A12	0.7075	95.5653
827	HAX1	0.7075	95.56
828	RHBDF1	0.7074	95.5546
829	DHRS7B	0.7074	95.5492
830	LHX6	0.7073	95.5439
831	LGI4	0.7072	95.5385
832	MSH2	0.7072	95.5331
833	DPY30	0.7072	95.5278
834	EFNB2	0.7072	95.5224
835	DRD1	0.7067	95.517
836	GPSM2	0.7066	95.5117
837	CRKL	0.7066	95.5063
838	TRIM28	0.7064	95.5009
839	STRBP	0.7063	95.4955
840	ACVR1B	0.7062	95.4902
841	ERCC4	0.7062	95.4848
842	DVL2	0.7062	95.4794
843	GNG13	0.7062	95.4741
844	TK2	0.706	95.4687
845	LRRC7	0.706	95.4633
846	PREX2	0.7059	95.458
847	TRNAU1AP	0.7057	95.4526
848	UCHL3	0.7057	95.4472
849	DARS	0.7057	95.4419
850	KCNMA1	0.7054	95.4365
851	GRK4	0.7054	95.4311
852	UBAP2	0.7049	95.4257
853	MARCKS	0.7048	95.4204
854	APC	0.7048	95.415
855	GLI3	0.7047	95.4096
856	CASP3	0.7047	95.4043
857	CCDC88A	0.7047	95.3989
858	HMGN1	0.7044	95.3935
859	CTSV	0.7044	95.3882
860	HTR2C	0.7043	95.3828
861	ACSL4	0.7042	95.3774
862	ITSN1	0.704	95.3721
863	DNMT3A	0.704	95.3667
864	MIB1	0.7039	95.3613
865	SPINT1	0.7038	95.356
866	CTNNA2	0.7038	95.3506
867	NPR2	0.7038	95.3452
868	KIAA0319	0.7038	95.3398
869	ZNF787	0.7038	95.3345
870	YES1	0.7032	95.3291
871	SC5D	0.7032	95.3237
872	ZFP36L1	0.7032	95.3184
873	PGAM5	0.7031	95.313
874	PDS5B	0.703	95.3076
875	CNR1	0.703	95.3023
876	ALDOB	0.7029	95.2969
877	CIR1	0.7029	95.2915
878	JAM3	0.7027	95.2862
879	LYN	0.7027	95.2808
880	AMPD2	0.7026	95.2754
881	LHX2	0.7026	95.2701
882	IFT140	0.7023	95.2647
883	DPM1	0.7022	95.2593
884	ECI2	0.7022	95.2539
885	PEX11A	0.7022	95.2486
886	TRPM2	0.7021	95.2432
887	FOXO4	0.7021	95.2378
888	LINGO1	0.7021	95.2325
889	FBN1	0.702	95.2271
890	SFRP2	0.702	95.2217
891	FLII	0.7018	95.2164
892	CHM	0.7017	95.211
893	NEDD4L	0.7016	95.2056
894	ERCC6	0.7014	95.2003
895	SMARCC2	0.7013	95.1949
896	ATP6AP1	0.7013	95.1895
897	MLH1	0.7012	95.1842
898	KCNAB1	0.7012	95.1788
899	PAK4	0.701	95.1734
900	SLC6A11	0.7008	95.168
901	NFIX	0.7007	95.1627
902	RARG	0.7007	95.1573
903	VAMP2	0.7007	95.1519
904	ARNT2	0.7006	95.1466
905	CNTNAP2	0.7005	95.1412
906	NDUFS8	0.7005	95.1358
907	LRP4	0.7004	95.1305
908	AP4B1	0.7003	95.1251
909	RSAD1	0.7002	95.1197
910	OLIG1	0.7	95.1144
911	SOS1	0.7	95.109
912	HEXB	0.7	95.1036
913	ADRA2C	0.7	95.0982
914	DPAGT1	0.6998	95.0929
915	POMT2	0.6998	95.0875
916	KIF21A	0.6998	95.0821
917	BMI1	0.6998	95.0768
918	FERMT3	0.6997	95.0714
919	WASL	0.6996	95.066
920	POU3F2	0.6995	95.0607
921	PEX26	0.6994	95.0553
922	NR2E1	0.6994	95.0499
923	BRMS1	0.6994	95.0446
924	KLF2	0.6993	95.0392
925	CBFA2T2	0.6991	95.0338
926	AP4M1	0.6991	95.0285
927	CAPRIN1	0.6991	95.0231
928	NTRK3	0.699	95.0177
929	DVL1	0.699	95.0123
930	SMC1A	0.6989	95.007
931	TTC21B	0.6989	95.0016
932	DDC	0.6988	94.9962
933	HSD17B7	0.6987	94.9909
934	TSHZ1	0.6987	94.9855
935	DDX55	0.6986	94.9801
936	COL11A1	0.6985	94.9748
937	JPH4	0.6984	94.9694
938	CSK	0.6982	94.964
939	TRIO	0.6981	94.9587
940	COLQ	0.698	94.9533
941	CST3	0.6979	94.9479
942	RASA1	0.6978	94.9426
943	RAD52	0.6978	94.9372
944	BBS10	0.6977	94.9318
945	KATNB1	0.6976	94.9264
946	MAF	0.6976	94.9211
947	ENAH	0.6974	94.9157
948	ARIH2	0.6974	94.9103
949	TUBG2	0.6973	94.905
950	DZIP1	0.6972	94.8996
951	F11R	0.6971	94.8942
952	RDX	0.6971	94.8889
953	NAB1	0.697	94.8835
954	GABRA2	0.6969	94.8781
955	SMYD3	0.6968	94.8728
956	IDS	0.6968	94.8674
957	MASTL	0.6968	94.862
958	EP400	0.6967	94.8567
959	ESYT2	0.6964	94.8513
960	IVD	0.6959	94.8459
961	TCTN1	0.6958	94.8405
962	TGIF1	0.6957	94.8352
963	ALDH3A2	0.6955	94.8298
964	F2RL1	0.6953	94.8244
965	EZH2	0.6952	94.8191
966	POLR3A	0.695	94.8137
967	SBF2	0.695	94.8083
968	TXNRD2	0.695	94.803
969	MSR1	0.695	94.7976
970	RHOT1	0.6946	94.7922
971	ID1	0.6946	94.7869
972	GSK3A	0.6945	94.7815
973	CSNK2B	0.6943	94.7761
974	ZNF423	0.6941	94.7708
975	LTBP1	0.6939	94.7654
976	ASCL1	0.6937	94.76
977	CACNB1	0.6935	94.7546
978	KRT19	0.6932	94.7493
979	PTPN11	0.6932	94.7439
980	ARL13B	0.6931	94.7385
981	BDH1	0.6929	94.7332
982	SPI1	0.6929	94.7278
983	SERPINH1	0.6927	94.7224
984	MYO6	0.6926	94.7171
985	HOMER1	0.6925	94.7117
986	GLI1	0.6925	94.7063
987	PER3	0.6924	94.701
988	UROS	0.6924	94.6956
989	HEYL	0.6924	94.6902
990	NAV2	0.6922	94.6848
991	FREM2	0.6921	94.6795
992	DHODH	0.6921	94.6741
993	VPS51	0.6919	94.6687
994	ECD	0.6919	94.6634
995	C3AR1	0.6918	94.658
996	GEMIN2	0.6917	94.6526
997	TCF7L2	0.6917	94.6473
998	TEAD2	0.6916	94.6419
999	FBXO45	0.6916	94.6365
1000	PFDN5	0.6915	94.6312
1001	CNTN4	0.6915	94.6258
1002	FXN	0.6913	94.6204
1003	TMEM231	0.6913	94.6151
1004	ATL2	0.6913	94.6097
1005	FMR1	0.6911	94.6043
1006	WASF1	0.6911	94.5989
1007	MAPK3	0.6911	94.5936
1008	ELAVL4	0.691	94.5882
1009	FOXP4	0.6909	94.5828
1010	DDOST	0.6909	94.5775
1011	HSF1	0.6907	94.5721
1012	SURF1	0.6907	94.5667
1013	LRP8	0.6906	94.5614
1014	ACHE	0.6905	94.556
1015	SMARCC1	0.6901	94.5506
1016	SATB1	0.6901	94.5453
1017	ABCB7	0.6901	94.5399
1018	EHMT1	0.69	94.5345
1019	PEX14	0.6898	94.5292
1020	NLRP3	0.6898	94.5238
1021	DST	0.6896	94.5184
1022	PPARGC1A	0.6896	94.513
1023	TIE1	0.6896	94.5077
1024	CPT2	0.6894	94.5023
1025	MEIS2	0.6894	94.4969
1026	BSN	0.6893	94.4916
1027	PTS	0.6892	94.4862
1028	ZNF536	0.6891	94.4808
1029	HSD17B10	0.689	94.4755
1030	NMNAT1	0.689	94.4701
1031	CAST	0.689	94.4647
1032	OGT	0.6889	94.4594
1033	ACADM	0.6888	94.454
1034	GSN	0.6888	94.4486
1035	CTNND2	0.6887	94.4433
1036	GABBR1	0.6886	94.4379
1037	DNAJC3	0.6886	94.4325
1038	GNAQ	0.6884	94.4271
1039	CACNG2	0.6883	94.4218
1040	DGKD	0.6882	94.4164
1041	SLC2A4	0.6879	94.411
1042	HES5	0.6879	94.4057
1043	MAP3K7	0.6879	94.4003
1044	UNC5C	0.6877	94.3949
1045	GPI	0.6877	94.3896
1046	ARL3	0.6876	94.3842
1047	CAPN1	0.6876	94.3788
1048	VPS13D	0.6875	94.3735
1049	LARP7	0.6875	94.3681
1050	LAPTM4B	0.6874	94.3627
1051	PHIP	0.6871	94.3573
1052	STUB1	0.687	94.352
1053	JUP	0.687	94.3466
1054	PFKM	0.687	94.3412
1055	PYGB	0.6868	94.3359
1056	PRMT3	0.6867	94.3305
1057	TM7SF2	0.6867	94.3251
1058	ARFGEF2	0.6867	94.3198
1059	CREB1	0.6867	94.3144
1060	PTMS	0.6866	94.309
1061	UPF3A	0.6864	94.3037
1062	C1GALT1	0.6864	94.2983
1063	ZDHHC16	0.6864	94.2929
1064	GTF3C5	0.6863	94.2876
1065	FLNB	0.686	94.2822
1066	GORAB	0.686	94.2768
1067	APBA1	0.686	94.2714
1068	AASS	0.6859	94.2661
1069	WDR11	0.6859	94.2607
1070	CUX1	0.6858	94.2553
1071	KIF7	0.6858	94.25
1072	BRD2	0.6856	94.2446
1073	SULF2	0.6854	94.2392
1074	MAPK10	0.6853	94.2339
1075	PATZ1	0.6852	94.2285
1076	PNKP	0.6851	94.2231
1077	ACO1	0.6846	94.2178
1078	GNG3	0.6846	94.2124
1079	FN1	0.6846	94.207
1080	SPG7	0.6845	94.2017
1081	ADNP	0.6842	94.1963
1082	TRAF4	0.6841	94.1909
1083	GPATCH1	0.684	94.1855
1084	KIF3B	0.6838	94.1802
1085	WDR4	0.6838	94.1748
1086	MAVS	0.6837	94.1694
1087	TACO1	0.6835	94.1641
1088	GTF2B	0.6835	94.1587
1089	SH3BP2	0.6835	94.1533
1090	SRR	0.6833	94.148
1091	IGHMBP2	0.6831	94.1426
1092	SEC23B	0.6831	94.1372
1093	RORB	0.683	94.1319
1094	MAFG	0.6829	94.1265
1095	PHKB	0.6828	94.1211
1096	PRMT8	0.6828	94.1158
1097	LIN7B	0.6828	94.1104
1098	SLC11A2	0.6827	94.105
1099	ERC1	0.6826	94.0996
1100	PCCB	0.6825	94.0943
1101	MED23	0.6825	94.0889
1102	EMX1	0.6822	94.0835
1103	FLOT2	0.6822	94.0782
1104	KIF26A	0.6822	94.0728
1105	ITGA3	0.6821	94.0674
1106	SOX2	0.6821	94.0621
1107	LIFR	0.6821	94.0567
1108	ACAA2	0.6819	94.0513
1109	PSMG1	0.6817	94.046
1110	PODXL	0.6815	94.0406
1111	UROD	0.6814	94.0352
1112	PEPD	0.6814	94.0299
1113	CALR	0.6813	94.0245
1114	CITED2	0.6813	94.0191
1115	SOCS7	0.6813	94.0137
1116	SUCLA2	0.6813	94.0084
1117	NR3C1	0.6813	94.003
1118	FBLN1	0.6812	93.9976
1119	EIF2AK4	0.6811	93.9923
1120	SMG9	0.6809	93.9869
1121	FOXC1	0.6809	93.9815
1122	CPLX1	0.6809	93.9762
1123	DOK7	0.6808	93.9708
1124	MCCC1	0.6808	93.9654
1125	FARS2	0.6808	93.9601
1126	PLOD3	0.6808	93.9547
1127	ADAR	0.6808	93.9493
1128	HK2	0.6808	93.9439
1129	CRELD1	0.6807	93.9386
1130	ATG4B	0.6806	93.9332
1131	RAP1B	0.6806	93.9278
1132	XRCC4	0.6805	93.9225
1133	SDHD	0.6805	93.9171
1134	CITED1	0.6804	93.9117
1135	CHEK1	0.6801	93.9064
1136	LPAR1	0.68	93.901
1137	XRCC5	0.6799	93.8956
1138	THRB	0.6798	93.8903
1139	SLC12A2	0.6798	93.8849
1140	ARAF	0.6798	93.8795
1141	WARS2	0.6798	93.8742
1142	CASP4	0.6797	93.8688
1143	PLCB2	0.6797	93.8634
1144	ITGA7	0.6796	93.858
1145	ASPA	0.6795	93.8527
1146	LIAS	0.6795	93.8473
1147	NAGA	0.6795	93.8419
1148	GPX1	0.6795	93.8366
1149	HBEGF	0.6793	93.8312
1150	HADHB	0.6792	93.8258
1151	TENM3	0.6791	93.8205
1152	HLCS	0.6791	93.8151
1153	SLC6A9	0.679	93.8097
1154	GABRA5	0.6789	93.8044
1155	DSP	0.6788	93.799
1156	MCPH1	0.6786	93.7936
1157	WDR81	0.6786	93.7883
1158	AKAP12	0.6785	93.7829
1159	CTNND1	0.6785	93.7775
1160	MFN1	0.6785	93.7721
1161	TOP2B	0.6783	93.7668
1162	NDUFV3	0.6782	93.7614
1163	SNCB	0.6781	93.756
1164	VPS33A	0.6781	93.7507
1165	SPG11	0.678	93.7453
1166	DLX1	0.6778	93.7399
1167	LUZP1	0.6778	93.7346
1168	SLC7A10	0.6777	93.7292
1169	SUFU	0.6777	93.7238
1170	PRRC2B	0.6777	93.7185
1171	MAPK14	0.6777	93.7131
1172	LSR	0.6776	93.7077
1173	KHDRBS1	0.6776	93.7024
1174	GAK	0.6776	93.697
1175	ENPP1	0.6774	93.6916
1176	SPTLC1	0.6774	93.6862
1177	COG2	0.6773	93.6809
1178	DLG1	0.6773	93.6755
1179	GNPTAB	0.6773	93.6701
1180	SGSM3	0.6773	93.6648
1181	G6PD	0.6773	93.6594
1182	HAP1	0.6772	93.654
1183	PLA2G6	0.6772	93.6487
1184	DARS2	0.677	93.6433
1185	RFC2	0.6769	93.6379
1186	ATXN1	0.6769	93.6326
1187	SPARCL1	0.6768	93.6272
1188	FKRP	0.6767	93.6218
1189	ERBB4	0.6767	93.6165
1190	SMN1	0.6767	93.6111
1191	UFL1	0.6767	93.6057
1192	PIK3C3	0.6766	93.6003
1193	EPCAM	0.6765	93.595
1194	PLEC	0.6763	93.5896
1195	GNG5	0.6763	93.5842
1196	DISP1	0.6762	93.5789
1197	MDM2	0.6762	93.5735
1198	C1GALT1C1	0.6761	93.5681
1199	SMURF1	0.6759	93.5628
1200	UNC5B	0.6758	93.5574
1201	RHEB	0.6755	93.552
1202	MBNL2	0.6755	93.5467
1203	FANCL	0.6754	93.5413
1204	RPS6KA5	0.6754	93.5359
1205	BCKDHA	0.6754	93.5305
1206	CDK11B	0.6754	93.5252
1207	LLGL1	0.6753	93.5198
1208	GAN	0.6753	93.5144
1209	CPOX	0.6752	93.5091
1210	FLOT1	0.6752	93.5037
1211	PRKCD	0.6751	93.4983
1212	NFIA	0.675	93.493
1213	PLD2	0.6749	93.4876
1214	RAPGEF1	0.6749	93.4822
1215	GAD2	0.6748	93.4769
1216	ALG10	0.6745	93.4715
1217	KDM2B	0.6745	93.4661
1218	PXDN	0.6744	93.4608
1219	ITGA5	0.6744	93.4554
1220	PTDSS1	0.6743	93.45
1221	CLN6	0.6743	93.4446
1222	NRXN1	0.6742	93.4393
1223	ARF4	0.6742	93.4339
1224	SLC19A3	0.6741	93.4285
1225	DRGX	0.6741	93.4232
1226	MTHFR	0.674	93.4178
1227	HECTD1	0.674	93.4124
1228	FBXL16	0.674	93.4071
1229	IDUA	0.6739	93.4017
1230	MYO5A	0.6738	93.3963
1231	YWHAZ	0.6738	93.391
1232	RGN	0.6736	93.3856
1233	SMOC1	0.6733	93.3802
1234	CACNB2	0.6731	93.3749
1235	FUS	0.6731	93.3695
1236	MARS	0.6731	93.3641
1237	CFL2	0.6731	93.3587
1238	ERCC1	0.673	93.3534
1239	DCAF13	0.673	93.348
1240	RPGRIP1L	0.6729	93.3426
1241	IFNGR1	0.6728	93.3373
1242	EPHB2	0.6728	93.3319
1243	SLC9A1	0.6727	93.3265
1244	CASP2	0.6725	93.3212
1245	TMSB4X	0.6724	93.3158
1246	ALDH1A2	0.6724	93.3104
1247	TFB1M	0.6722	93.3051
1248	COX15	0.6722	93.2997
1249	VPS35	0.6721	93.2943
1250	PREX1	0.6721	93.289
1251	DAXX	0.672	93.2836
1252	ZIC4	0.6719	93.2782
1253	SIX1	0.6718	93.2728
1254	KATNA1	0.6718	93.2675
1255	DLC1	0.6717	93.2621
1256	XRCC2	0.6716	93.2567
1257	KCNAB3	0.6716	93.2514
1258	SRGAP3	0.6715	93.246
1259	NUP50	0.6715	93.2406
1260	DMD	0.6714	93.2353
1261	NAP1L2	0.6714	93.2299
1262	PDZRN3	0.6714	93.2245
1263	PRNP	0.6714	93.2192
1264	B4GALNT1	0.6712	93.2138
1265	DPH1	0.6712	93.2084
1266	KIT	0.6711	93.203
1267	EIF2B2	0.6711	93.1977
1268	DTNA	0.6711	93.1923
1269	REN	0.671	93.1869
1270	DNASE1	0.671	93.1816
1271	EXT1	0.6709	93.1762
1272	IGF2R	0.6708	93.1708
1273	CCDC40	0.6708	93.1655
1274	GTPBP3	0.6706	93.1601
1275	SCP2	0.6706	93.1547
1276	HHAT	0.6705	93.1494
1277	DAG1	0.6705	93.144
1278	RAD50	0.6705	93.1386
1279	RGMA	0.6705	93.1333
1280	NUAK1	0.6703	93.1279
1281	COLGALT1	0.6703	93.1225
1282	NES	0.6702	93.1171
1283	POLG	0.6702	93.1118
1284	CEP290	0.6702	93.1064
1285	TBP	0.67	93.101
1286	GAD1	0.67	93.0957
1287	FDFT1	0.67	93.0903
1288	DAD1	0.6699	93.0849
1289	RBL1	0.6699	93.0796
1290	SIRT2	0.6698	93.0742
1291	BMP2	0.6698	93.0688
1292	TRAF6	0.6697	93.0635
1293	CCDC174	0.6697	93.0581
1294	ALK	0.6697	93.0527
1295	KRIT1	0.6696	93.0474
1296	SALL2	0.6695	93.042
1297	POLE4	0.6694	93.0366
1298	ERCC3	0.6694	93.0312
1299	GRB10	0.6694	93.0259
1300	FOXP2	0.6692	93.0205
1301	FSCN1	0.6692	93.0151
1302	MAML1	0.6692	93.0098
1303	TSHR	0.6692	93.0044
1304	NCOA1	0.6691	92.999
1305	C3	0.6691	92.9937
1306	SLC33A1	0.669	92.9883
1307	TRIP11	0.6689	92.9829
1308	KIF14	0.6688	92.9776
1309	FBXW8	0.6687	92.9722
1310	SLC18A2	0.6687	92.9668
1311	RIMS1	0.6686	92.9615
1312	ORC3	0.6686	92.9561
1313	SOX9	0.6685	92.9507
1314	XRCC6	0.6685	92.9453
1315	ACVR1	0.6685	92.94
1316	GABRD	0.6685	92.9346
1317	TCF12	0.6685	92.9292
1318	RIOK2	0.6683	92.9239
1319	MSX1	0.6682	92.9185
1320	EOGT	0.6682	92.9131
1321	RAB3D	0.668	92.9078
1322	RAP1A	0.6677	92.9024
1323	SYNJ2	0.6676	92.897
1324	TLR2	0.6676	92.8917
1325	SLC25A5	0.6676	92.8863
1326	WWOX	0.6675	92.8809
1327	EGLN1	0.6675	92.8756
1328	BBS2	0.6674	92.8702
1329	TASP1	0.6674	92.8648
1330	USP14	0.6673	92.8594
1331	MEIS1	0.6673	92.8541
1332	WNK1	0.6673	92.8487
1333	SYP	0.6672	92.8433
1334	SQSTM1	0.6672	92.838
1335	KLF4	0.6668	92.8326
1336	TMEM209	0.6666	92.8272
1337	AIMP1	0.6663	92.8219
1338	HYOU1	0.6662	92.8165
1339	POGLUT1	0.6661	92.8111
1340	CASKIN1	0.6661	92.8058
1341	POLR1C	0.666	92.8004
1342	2005-09-01	0.666	92.795
1343	KCNJ16	0.666	92.7896
1344	DUSP1	0.6659	92.7843
1345	RYR3	0.6658	92.7789
1346	WDPCP	0.6657	92.7735
1347	FBXL20	0.6657	92.7682
1348	KIAA0556	0.6657	92.7628
1349	ECEL1	0.6656	92.7574
1350	CASP8	0.6655	92.7521
1351	ARHGDIB	0.6655	92.7467
1352	RELN	0.6653	92.7413
1353	ID4	0.6653	92.736
1354	CHRNA3	0.6653	92.7306
1355	TUBGCP4	0.6652	92.7252
1356	OFD1	0.6652	92.7199
1357	SLC5A7	0.6651	92.7145
1358	GRM1	0.6651	92.7091
1359	KALRN	0.665	92.7037
1360	IL1RAPL1	0.665	92.6984
1361	TMEM107	0.6649	92.693
1362	CAMKK1	0.6648	92.6876
1363	ADAM10	0.6648	92.6823
1364	AXIN1	0.6647	92.6769
1365	BAZ1B	0.6646	92.6715
1366	CHD4	0.6646	92.6662
1367	SCNM1	0.6646	92.6608
1368	UBR2	0.6645	92.6554
1369	PROX1	0.6645	92.6501
1370	RPS6KB2	0.6643	92.6447
1371	TAF6	0.6642	92.6393
1372	CLP1	0.6642	92.634
1373	B4GALT1	0.6642	92.6286
1374	SOAT1	0.6641	92.6232
1375	NOS1	0.6641	92.6178
1376	TMEM67	0.6641	92.6125
1377	TBR1	0.6641	92.6071
1378	ROCK2	0.664	92.6017
1379	SMAD3	0.6639	92.5964
1380	GUSB	0.6639	92.591
1381	FGFRL1	0.6639	92.5856
1382	LMO4	0.6637	92.5803
1383	PEX6	0.6636	92.5749
1384	DAO	0.6635	92.5695
1385	ADCY3	0.6635	92.5642
1386	MESP2	0.6633	92.5588
1387	ZNF335	0.6633	92.5534
1388	SMS	0.6633	92.5481
1389	SMARCA1	0.6632	92.5427
1390	ITGAV	0.6632	92.5373
1391	TEAD1	0.6632	92.5319
1392	FES	0.663	92.5266
1393	FOXN3	0.6629	92.5212
1394	PANX1	0.6629	92.5158
1395	NARS2	0.6629	92.5105
1396	ATP1B2	0.6628	92.5051
1397	RC3H1	0.6628	92.4997
1398	SYT5	0.6627	92.4944
1399	PRPS2	0.6626	92.489
1400	STK3	0.6624	92.4836
1401	NCSTN	0.6624	92.4783
1402	REST	0.6623	92.4729
1403	CFL1	0.6623	92.4675
1404	SV2A	0.6622	92.4621
1405	ATP11A	0.6622	92.4568
1406	CRK	0.662	92.4514
1407	GLI2	0.662	92.446
1408	CPEB2	0.662	92.4407
1409	OXSR1	0.6618	92.4353
1410	BRIP1	0.6618	92.4299
1411	FIS1	0.6618	92.4246
1412	CDK6	0.6617	92.4192
1413	SLC25A20	0.6617	92.4138
1414	NDRG1	0.6617	92.4085
1415	OTUD5	0.6616	92.4031
1416	DDHD2	0.6615	92.3977
1417	PTEN	0.6614	92.3924
1418	SPHK1	0.6614	92.387
1419	PMM2	0.6608	92.3816
1420	FERMT1	0.6608	92.3762
1421	MCM7	0.6608	92.3709
1422	DLL3	0.6606	92.3655
1423	ATAT1	0.6605	92.3601
1424	MYL1	0.6604	92.3548
1425	VANGL2	0.6603	92.3494
1426	PRKRA	0.66	92.344
1427	ASPM	0.66	92.3387
1428	ACACA	0.6598	92.3333
1429	ADAMTS3	0.6597	92.3279
1430	ROBO3	0.6596	92.3226
1431	APBB1	0.6596	92.3172
1432	DSCAML1	0.6596	92.3118
1433	AMBRA1	0.6595	92.3065
1434	CYB5R3	0.6593	92.3011
1435	TOPBP1	0.6592	92.2957
1436	PFN2	0.6591	92.2903
1437	SMARCD2	0.659	92.285
1438	APOE	0.659	92.2796
1439	DOCK8	0.659	92.2742
1440	KLHL1	0.659	92.2689
1441	DCLK2	0.6589	92.2635
1442	EPB41L3	0.6589	92.2581
1443	G3BP1	0.6588	92.2528
1444	PIGH	0.6588	92.2474
1445	HESX1	0.6585	92.242
1446	SLC20A1	0.6583	92.2367
1447	MDM4	0.6583	92.2313
1448	INSR	0.6583	92.2259
1449	BAG6	0.6583	92.2206
1450	CTSC	0.6583	92.2152
1451	DBN1	0.6583	92.2098
1452	UGT8	0.6582	92.2044
1453	CRY1	0.658	92.1991
1454	CELF4	0.658	92.1937
1455	CALB1	0.658	92.1883
1456	TERT	0.6578	92.183
1457	FGFR2	0.6576	92.1776
1458	STXBP3	0.6576	92.1722
1459	SEMA4A	0.6576	92.1669
1460	RYR1	0.6576	92.1615
1461	FKTN	0.6575	92.1561
1462	GSS	0.6573	92.1508
1463	ACSS1	0.6573	92.1454
1464	MOB1A	0.6573	92.14
1465	GLMN	0.6573	92.1347
1466	NOA1	0.6571	92.1293
1467	CD1D	0.6571	92.1239
1468	B9D1	0.6569	92.1185
1469	COPB2	0.6568	92.1132
1470	SRSF1	0.6568	92.1078
1471	CEP41	0.6568	92.1024
1472	ERCC5	0.6568	92.0971
1473	SLIT1	0.6566	92.0917
1474	CX3CR1	0.6566	92.0863
1475	C5	0.6566	92.081
1476	EIF2B1	0.6565	92.0756
1477	PCSK1	0.6565	92.0702
1478	ATG16L1	0.6565	92.0649
1479	PTPMT1	0.6565	92.0595
1480	PPARD	0.6564	92.0541
1481	EGFL7	0.6564	92.0487
1482	EPRS	0.6563	92.0434
1483	ACVRL1	0.6563	92.038
1484	NCAPD2	0.6562	92.0326
1485	UNK	0.6562	92.0273
1486	NDEL1	0.6562	92.0219
1487	UCP2	0.6562	92.0165
1488	BCL2L1	0.6562	92.0112
1489	UQCRC2	0.6561	92.0058
1490	PARP1	0.6561	92.0004
1491	NCF4	0.6558	91.9951
1492	ASXL2	0.6555	91.9897
1493	NSF	0.6555	91.9843
1494	ID3	0.6551	91.979
1495	UBR1	0.6551	91.9736
1496	ELAVL3	0.655	91.9682
1497	JAG1	0.655	91.9628
1498	EGR2	0.6549	91.9575
1499	DRD5	0.6547	91.9521
1500	GLDN	0.6546	91.9467
1501	NRP2	0.6545	91.9414
1502	LHX3	0.6545	91.936
1503	DHDDS	0.6544	91.9306
1504	ADARB1	0.6543	91.9253
1505	CCDC134	0.6542	91.9199
1506	SLC5A3	0.6542	91.9145
1507	TMCO1	0.6541	91.9092
1508	EIF2AK3	0.654	91.9038
1509	DCTN5	0.654	91.8984
1510	CPEB4	0.654	91.8931
1511	SETD7	0.654	91.8877
1512	ZNF385A	0.654	91.8823
1513	ECE2	0.654	91.8769
1514	IRS2	0.6539	91.8716
1515	CLCN4	0.6539	91.8662
1516	ATP6V1H	0.6539	91.8608
1517	F2R	0.6538	91.8555
1518	ZBTB20	0.6538	91.8501
1519	GATM	0.6538	91.8447
1520	BPNT1	0.6536	91.8394
1521	LBR	0.6534	91.834
1522	CHL1	0.6534	91.8286
1523	ARHGAP33	0.6534	91.8233
1524	SBDS	0.6532	91.8179
1525	SLC25A1	0.6531	91.8125
1526	RORA	0.653	91.8072
1527	ACADL	0.653	91.8018
1528	NPAS3	0.6528	91.7964
1529	LANCL1	0.6526	91.791
1530	GABRB2	0.6525	91.7857
1531	GLUL	0.6525	91.7803
1532	MSH3	0.6523	91.7749
1533	WIF1	0.6523	91.7696
1534	ZFYVE26	0.6523	91.7642
1535	PRKCI	0.6523	91.7588
1536	IDH1	0.6522	91.7535
1537	FAT1	0.6521	91.7481
1538	OTC	0.652	91.7427
1539	VAC14	0.652	91.7374
1540	A1CF	0.6519	91.732
1541	HMGCS1	0.6519	91.7266
1542	HES1	0.6519	91.7212
1543	DEPDC5	0.6518	91.7159
1544	COL4A2	0.6517	91.7105
1545	PIK3C2A	0.6516	91.7051
1546	RGS7	0.6516	91.6998
1547	PTRH2	0.6515	91.6944
1548	PLK4	0.6515	91.689
1549	ATM	0.6515	91.6837
1550	SETD5	0.6514	91.6783
1551	COX10	0.6514	91.6729
1552	HOXB2	0.6513	91.6676
1553	PHEX	0.6513	91.6622
1554	MOCS2	0.6512	91.6568
1555	MVK	0.6511	91.6515
1556	ACTR5	0.6508	91.6461
1557	CFH	0.6508	91.6407
1558	COQ5	0.6506	91.6353
1559	GNB3	0.6506	91.63
1560	HSPD1	0.6499	91.6246
1561	LMO7	0.6499	91.6192
1562	FEZF2	0.6494	91.6139
1563	ANP32B	0.6494	91.6085
1564	RRM1	0.6493	91.6031
1565	TRIM71	0.6492	91.5978
1566	ECM1	0.6491	91.5924
1567	XK	0.649	91.587
1568	EPS8L2	0.649	91.5817
1569	NDUFS7	0.6488	91.5763
1570	NDUFA8	0.6488	91.5709
1571	FURIN	0.6486	91.5656
1572	GUF1	0.6486	91.5602
1573	NDUFA10	0.6485	91.5548
1574	G3BP2	0.6484	91.5494
1575	SUPT20H	0.6484	91.5441
1576	ERBB2	0.6483	91.5387
1577	ZNF706	0.6482	91.5333
1578	SV2B	0.6481	91.528
1579	CDH2	0.6479	91.5226
1580	CRAT	0.6476	91.5172
1581	NSUN2	0.6475	91.5119
1582	MYO1E	0.6474	91.5065
1583	CELSR1	0.6474	91.5011
1584	RTCA	0.6473	91.4958
1585	CDK5R1	0.6468	91.4904
1586	ZMPSTE24	0.6468	91.485
1587	EPB41L5	0.6468	91.4797
1588	DOCK3	0.6466	91.4743
1589	SMC2	0.6466	91.4689
1590	SERPINB1	0.6464	91.4635
1591	TRPM6	0.6462	91.4582
1592	BAK1	0.6461	91.4528
1593	NDN	0.646	91.4474
1594	ITGA8	0.646	91.4421
1595	RAB23	0.6455	91.4367
1596	ECH1	0.6454	91.4313
1597	LIN7C	0.6453	91.426
1598	IFT27	0.6452	91.4206
1599	MAOB	0.6452	91.4152
1600	ITSN2	0.6452	91.4099
1601	BBOX1	0.6451	91.4045
1602	NME6	0.645	91.3991
1603	ATE1	0.645	91.3938
1604	TFAP2A	0.645	91.3884
1605	RTTN	0.6449	91.383
1606	TPPP	0.6449	91.3776
1607	SEMA5A	0.6448	91.3723
1608	ADK	0.6448	91.3669
1609	UGCG	0.6447	91.3615
1610	CAP2	0.6447	91.3562
1611	ZNF106	0.6446	91.3508
1612	LOXL3	0.6446	91.3454
1613	STRA6	0.6445	91.3401
1614	PRKCG	0.6445	91.3347
1615	YBX3	0.6445	91.3293
1616	DPM3	0.6445	91.324
1617	NCAM1	0.6445	91.3186
1618	LRP6	0.6444	91.3132
1619	FUBP1	0.6444	91.3078
1620	PI4KA	0.6444	91.3025
1621	JAM2	0.6443	91.2971
1622	SCO1	0.6443	91.2917
1623	CAPN5	0.6442	91.2864
1624	MDK	0.6441	91.281
1625	CHGA	0.6441	91.2756
1626	NCF1	0.6441	91.2703
1627	SS18	0.644	91.2649
1628	CA12	0.6439	91.2595
1629	TLR3	0.6438	91.2542
1630	SCYL1	0.6437	91.2488
1631	MAPKAPK2	0.6436	91.2434
1632	LRPPRC	0.6435	91.2381
1633	MSN	0.6434	91.2327
1634	ARNT	0.6434	91.2273
1635	MYO10	0.6432	91.2219
1636	SNAI1	0.6432	91.2166
1637	MTHFD1L	0.6431	91.2112
1638	SIL1	0.643	91.2058
1639	SLITRK1	0.643	91.2005
1640	PDLIM5	0.6429	91.1951
1641	MEF2A	0.6427	91.1897
1642	NPHP3	0.6427	91.1844
1643	MAP3K4	0.6426	91.179
1644	GRIP1	0.6425	91.1736
1645	VCAN	0.6424	91.1683
1646	RCC2	0.6424	91.1629
1647	VAX2	0.6423	91.1575
1648	TKT	0.642	91.1522
1649	CPLX2	0.642	91.1468
1650	MAFK	0.642	91.1414
1651	AP1S2	0.6419	91.136
1652	CACNA1S	0.6417	91.1307
1653	SHMT2	0.6416	91.1253
1654	MAP6	0.6416	91.1199
1655	RPS20	0.6416	91.1146
1656	TMED2	0.6416	91.1092
1657	MTUS1	0.6416	91.1038
1658	TUBG1	0.6415	91.0985
1659	SORL1	0.6414	91.0931
1660	TRIM37	0.6414	91.0877
1661	APOD	0.6414	91.0824
1662	BTAF1	0.6413	91.077
1663	SFXN3	0.6411	91.0716
1664	MNAT1	0.6411	91.0663
1665	AP1G1	0.6409	91.0609
1666	CNOT1	0.6409	91.0555
1667	SLC6A3	0.6408	91.0501
1668	CACNA2D2	0.6408	91.0448
1669	FRMPD4	0.6406	91.0394
1670	TMED10	0.6405	91.034
1671	GOLM1	0.6405	91.0287
1672	CA4	0.6403	91.0233
1673	GLRA1	0.6403	91.0179
1674	FLRT3	0.6402	91.0126
1675	TXN2	0.6402	91.0072
1676	ATCAY	0.6402	91.0018
1677	FZD5	0.6401	90.9965
1678	TSPAN7	0.64	90.9911
1679	SNX3	0.6399	90.9857
1680	RUNX3	0.6399	90.9804
1681	VPS13A	0.6398	90.975
1682	FZD7	0.6398	90.9696
1683	GHR	0.6396	90.9642
1684	SEC63	0.6393	90.9589
1685	LMO2	0.6392	90.9535
1686	SLC40A1	0.6391	90.9481
1687	JMJD6	0.6391	90.9428
1688	GPX4	0.6391	90.9374
1689	SPRY4	0.6389	90.932
1690	IFNAR1	0.6387	90.9267
1691	COX6A1	0.6386	90.9213
1692	AGL	0.6385	90.9159
1693	SNX25	0.6385	90.9106
1694	RXRB	0.6385	90.9052
1695	CHKA	0.6383	90.8998
1696	ANKRD16	0.6382	90.8944
1697	VPS53	0.6379	90.8891
1698	TSPAN14	0.6378	90.8837
1699	INPP5B	0.6376	90.8783
1700	MYO1C	0.6375	90.873
1701	MTX1	0.6375	90.8676
1702	CCDC86	0.6373	90.8622
1703	IFT88	0.6373	90.8569
1704	FGF3	0.6372	90.8515
1705	C1orf43	0.6372	90.8461
1706	HTR7	0.637	90.8408
1707	PRKG1	0.637	90.8354
1708	FOS	0.6369	90.83
1709	LAMP1	0.6368	90.8247
1710	CFDP1	0.6368	90.8193
1711	BCL7A	0.6368	90.8139
1712	LIG3	0.6367	90.8085
1713	EDNRA	0.6367	90.8032
1714	DAPK1	0.6366	90.7978
1715	GJC2	0.6366	90.7924
1716	CACNA1H	0.6366	90.7871
1717	KCNN3	0.6366	90.7817
1718	IL1B	0.6366	90.7763
1719	DYNC1LI1	0.6364	90.771
1720	ACOX3	0.6364	90.7656
1721	ORAI1	0.6364	90.7602
1722	TGFBR1	0.6364	90.7549
1723	VIM	0.6363	90.7495
1724	SETDB1	0.6363	90.7441
1725	BCCIP	0.6362	90.7388
1726	CNTN6	0.6361	90.7334
1727	SLC35B4	0.6361	90.728
1728	ST8SIA4	0.6361	90.7226
1729	AKAP9	0.636	90.7173
1730	UBE2Q1	0.636	90.7119
1731	RND3	0.636	90.7065
1732	NXF1	0.6358	90.7012
1733	CC2D2A	0.6358	90.6958
1734	FAR1	0.6357	90.6904
1735	AKAP13	0.6356	90.6851
1736	NEO1	0.6356	90.6797
1737	ITPK1	0.6356	90.6743
1738	E2F1	0.6356	90.669
1739	CPNE6	0.6355	90.6636
1740	STX18	0.6353	90.6582
1741	SCARB2	0.6352	90.6529
1742	CASP7	0.6351	90.6475
1743	HOXA2	0.6351	90.6421
1744	VIPR1	0.6349	90.6367
1745	EPHB3	0.6348	90.6314
1746	WDR19	0.6347	90.626
1747	CNTNAP4	0.6347	90.6206
1748	PNPLA8	0.6347	90.6153
1749	TDP1	0.6346	90.6099
1750	SPP1	0.6346	90.6045
1751	EIF4H	0.6345	90.5992
1752	PLVAP	0.6345	90.5938
1753	DPYSL4	0.6343	90.5884
1754	TRPM3	0.6343	90.5831
1755	SPHK2	0.6342	90.5777
1756	MIB2	0.6342	90.5723
1757	CD4	0.634	90.5669
1758	EIF2S3	0.6338	90.5616
1759	NUMBL	0.6338	90.5562
1760	POLR1E	0.6337	90.5508
1761	INHBA	0.6336	90.5455
1762	CLN8	0.6336	90.5401
1763	ESR2	0.6336	90.5347
1764	CNTFR	0.6335	90.5294
1765	HACL1	0.6334	90.524
1766	LSS	0.6333	90.5186
1767	NR1D1	0.6332	90.5133
1768	SNAP91	0.6332	90.5079
1769	CNNM4	0.6332	90.5025
1770	LHX4	0.6331	90.4972
1771	PRMT7	0.6328	90.4918
1772	IL33	0.6328	90.4864
1773	ARAP3	0.6326	90.481
1774	EHMT2	0.6326	90.4757
1775	HMCN1	0.6326	90.4703
1776	HSD17B2	0.6326	90.4649
1777	DLG5	0.6325	90.4596
1778	KLF7	0.6325	90.4542
1779	UNC45A	0.6325	90.4488
1780	UBE2A	0.6324	90.4435
1781	DKC1	0.6324	90.4381
1782	NUP35	0.6324	90.4327
1783	LRP2	0.6324	90.4274
1784	RTN4	0.6323	90.422
1785	IMPA1	0.6323	90.4166
1786	NEUROG2	0.6323	90.4113
1787	LCA5	0.6323	90.4059
1788	MMADHC	0.6322	90.4005
1789	TMEM132A	0.6322	90.3951
1790	RAF1	0.6319	90.3898
1791	DNAH5	0.6319	90.3844
1792	GLRX3	0.6319	90.379
1793	XRCC1	0.6318	90.3737
1794	PROKR2	0.6315	90.3683
1795	TRPC3	0.6315	90.3629
1796	CHGB	0.6313	90.3576
1797	KANK1	0.6313	90.3522
1798	AVIL	0.6312	90.3468
1799	PITPNA	0.6312	90.3415
1800	GFRA1	0.6311	90.3361
1801	TFDP1	0.6309	90.3307
1802	GJA1	0.6308	90.3254
1803	TMOD2	0.6307	90.32
1804	PCDH15	0.6307	90.3146
1805	KCNAB2	0.6307	90.3092
1806	NME1	0.6306	90.3039
1807	TUBGCP2	0.6306	90.2985
1808	LTN1	0.6305	90.2931
1809	NUP133	0.6305	90.2878
1810	RAD1	0.6305	90.2824
1811	MOB1B	0.6303	90.277
1812	IFT43	0.6303	90.2717
1813	COX7C	0.6303	90.2663
1814	VCL	0.6302	90.2609
1815	PPP1R13L	0.6302	90.2556
1816	MKS1	0.6301	90.2502
1817	JARID2	0.6299	90.2448
1818	PCSK5	0.6299	90.2395
1819	DOLK	0.6298	90.2341
1820	MT1X	0.6294	90.2287
1821	PROM1	0.6294	90.2233
1822	SARM1	0.6294	90.218
1823	VAMP7	0.6293	90.2126
1824	VWF	0.6293	90.2072
1825	LRFN2	0.6293	90.2019
1826	HIRA	0.6292	90.1965
1827	EXT2	0.6292	90.1911
1828	CTH	0.6291	90.1858
1829	PMS2	0.629	90.1804
1830	MTO1	0.629	90.175
1831	PAK1IP1	0.6289	90.1697
1832	ZSCAN10	0.6289	90.1643
1833	NR2F1	0.6286	90.1589
1834	ASF1A	0.6285	90.1535
1835	IDH3B	0.6285	90.1482
1836	NLGN1	0.6284	90.1428
1837	CCP110	0.6284	90.1374
1838	ADD1	0.6284	90.1321
1839	NKX2-2	0.6284	90.1267
1840	CSNK1E	0.6282	90.1213
1841	ATAD3A	0.6282	90.116
1842	CYP11A1	0.6281	90.1106
1843	HOXB3	0.628	90.1052
1844	2010-09-01	0.628	90.0999
1845	ZFP36L2	0.628	90.0945
1846	MNS1	0.6278	90.0891
1847	SLC20A2	0.6278	90.0838
1848	SQRDL	0.6277	90.0784
1849	TYRP1	0.6277	90.073
1850	MAF1	0.6277	90.0676
1851	NPHP1	0.6276	90.0623
1852	CEP120	0.6276	90.0569
1853	ATF5	0.6274	90.0515
1854	UCHL5	0.6272	90.0462
1855	KMT2C	0.6272	90.0408
1856	SPTBN2	0.6272	90.0354
1857	DIAPH1	0.6271	90.0301
1858	MDH1	0.6271	90.0247
1859	CTSB	0.627	90.0193
1860	NKX6-1	0.6269	90.014
1861	GDF7	0.6269	90.0086
1862	CHRNA1	0.6269	90.0032
1863	PIP5K1C	0.6267	89.9979
1864	TLR4	0.6266	89.9925
1865	AK7	0.6266	89.9871
1866	PDCL3	0.6266	89.9817
1867	INVS	0.6265	89.9764
1868	ANAPC15	0.6264	89.971
1869	SRI	0.6264	89.9656
1870	BCR	0.6261	89.9603
1871	PTPRF	0.6261	89.9549
1872	ADCY8	0.6259	89.9495
1873	FLT1	0.6258	89.9442
1874	MCOLN1	0.6257	89.9388
1875	TUBGCP5	0.6257	89.9334
1876	ELAC2	0.6256	89.9281
1877	BBC3	0.6254	89.9227
1878	PASK	0.6252	89.9173
1879	PRPF38B	0.6252	89.912
1880	MAG	0.6251	89.9066
1881	TYRO3	0.625	89.9012
1882	PSENEN	0.625	89.8958
1883	UBA1	0.6249	89.8905
1884	RBFOX1	0.6249	89.8851
1885	DYNC1I1	0.6248	89.8797
1886	HLA-A	0.6248	89.8744
1887	RAB6A	0.6248	89.869
1888	WLS	0.6248	89.8636
1889	ERF	0.6247	89.8583
1890	CLCN7	0.6247	89.8529
1891	MAPT	0.6243	89.8475
1892	PTPN5	0.6242	89.8422
1893	WDR3	0.6241	89.8368
1894	NR4A3	0.624	89.8314
1895	PTGDS	0.624	89.826
1896	FOXG1	0.624	89.8207
1897	THOC2	0.6239	89.8153
1898	TTI2	0.6239	89.8099
1899	NPY2R	0.6238	89.8046
1900	ATF6	0.6238	89.7992
1901	CS	0.6237	89.7938
1902	DNAJC6	0.6237	89.7885
1903	TEF	0.6236	89.7831
1904	PRKAB1	0.6235	89.7777
1905	GDF1	0.6232	89.7724
1906	TF	0.623	89.767
1907	VPS18	0.623	89.7616
1908	PPP3R1	0.6229	89.7563
1909	SSB	0.6225	89.7509
1910	TRIOBP	0.6225	89.7455
1911	DYNLL1	0.6224	89.7401
1912	ALMS1	0.6224	89.7348
1913	LCMT1	0.6223	89.7294
1914	TRIM32	0.6223	89.724
1915	KRI1	0.6222	89.7187
1916	ACTR6	0.6222	89.7133
1917	NPTN	0.6221	89.7079
1918	TJP2	0.622	89.7026
1919	SLC7A5	0.622	89.6972
1920	GNB2	0.6218	89.6918
1921	CIC	0.6218	89.6865
1922	EHBP1L1	0.6218	89.6811
1923	DCLRE1A	0.6218	89.6757
1924	MCU	0.6217	89.6704
1925	COA5	0.6214	89.665
1926	PCLO	0.6214	89.6596
1927	MAPK8IP2	0.6213	89.6542
1928	WDR12	0.6213	89.6489
1929	PRKD1	0.6213	89.6435
1930	TMTC4	0.6213	89.6381
1931	COL4A3BP	0.6211	89.6328
1932	RNF10	0.621	89.6274
1933	RAD54L2	0.621	89.622
1934	MATR3	0.6209	89.6167
1935	ETV1	0.6208	89.6113
1936	FOXO3	0.6207	89.6059
1937	NAT10	0.6206	89.6006
1938	PALLD	0.6206	89.5952
1939	TBC1D7	0.6206	89.5898
1940	KISS1R	0.6205	89.5845
1941	NAPB	0.6205	89.5791
1942	COX6C	0.6205	89.5737
1943	STAM2	0.6204	89.5683
1944	LRP5	0.6204	89.563
1945	NAT8L	0.6201	89.5576
1946	AKR7A2	0.6201	89.5522
1947	GALC	0.62	89.5469
1948	CTSK	0.6198	89.5415
1949	AHR	0.6198	89.5361
1950	MAOA	0.6197	89.5308
1951	PTPN13	0.6196	89.5254
1952	TUBA1A	0.6195	89.52
1953	PLCE1	0.6195	89.5147
1954	ATP8A2	0.6195	89.5093
1955	STAC3	0.6194	89.5039
1956	COL3A1	0.6193	89.4986
1957	SCN5A	0.6193	89.4932
1958	NPAT	0.6193	89.4878
1959	ARHGAP5	0.6191	89.4824
1960	RPH3A	0.6191	89.4771
1961	WDR59	0.6191	89.4717
1962	ABL1	0.619	89.4663
1963	CWC27	0.619	89.461
1964	TPX2	0.6188	89.4556
1965	SKIV2L	0.6188	89.4502
1966	ATG5	0.6188	89.4449
1967	PYGO1	0.6187	89.4395
1968	TOMM5	0.6187	89.4341
1969	TPH2	0.6187	89.4288
1970	ALG10B	0.6186	89.4234
1971	COX6B1	0.6186	89.418
1972	INS	0.6185	89.4126
1973	THY1	0.6184	89.4073
1974	ANKS6	0.6184	89.4019
1975	CYP2E1	0.6183	89.3965
1976	RBFOX2	0.6182	89.3912
1977	GRB2	0.6181	89.3858
1978	LEF1	0.618	89.3804
1979	FASTKD5	0.618	89.3751
1980	RNF20	0.6178	89.3697
1981	PAM	0.6178	89.3643
1982	PGS1	0.6177	89.359
1983	UBE4B	0.6177	89.3536
1984	MAGED1	0.6176	89.3482
1985	CTSF	0.6176	89.3429
1986	TCP11L1	0.6174	89.3375
1987	TBX6	0.6174	89.3321
1988	TBC1D4	0.6172	89.3267
1989	CSF1	0.6172	89.3214
1990	PTBP1	0.6172	89.316
1991	ATP5J	0.6172	89.3106
1992	FITM2	0.6171	89.3053
1993	CYP26A1	0.617	89.2999
1994	CDKN2D	0.617	89.2945
1995	SPIRE2	0.617	89.2892
1996	RFX4	0.6169	89.2838
1997	SCN1B	0.6169	89.2784
1998	HOXD3	0.6169	89.2731
[truncated: 16,879 more rows]

## Sheet: Table S4 (ALS)
	Gene_Name	mantis_ml_proba	mantis_ml_perc
0	ATRX	0.863	100
1	MED12	0.8493	99.9946
2	GNB1	0.8409	99.9893
3	RANBP2	0.8307	99.9839
4	DDX3X	0.8274	99.9785
5	NPM1	0.8224	99.9732
6	TOP2B	0.8128	99.9678
7	HNRNPU	0.8127	99.9624
8	L1CAM	0.8127	99.957
9	UBE3A	0.8117	99.9517
10	HADHA	0.8116	99.9463
11	GRIN1	0.8106	99.9409
12	MYH10	0.8092	99.9356
13	TRIM28	0.8082	99.9302
14	MAPK8IP3	0.8036	99.9248
15	ATN1	0.8012	99.9195
16	KIDINS220	0.7995	99.9141
17	CAPRIN1	0.799	99.9087
18	HADHB	0.7983	99.9034
19	HSPA5	0.7981	99.898
20	PDHA1	0.7966	99.8926
21	GIT1	0.7962	99.8873
22	XRCC5	0.7944	99.8819
23	PRKACA	0.7944	99.8765
24	STXBP1	0.7941	99.8711
25	PPP2R5D	0.7937	99.8658
26	AFG3L2	0.7897	99.8604
27	PSAP	0.787	99.855
28	MAP1B	0.7869	99.8497
29	LPIN1	0.7864	99.8443
30	SZT2	0.786	99.8389
31	NAP1L1	0.7845	99.8336
32	PEX5	0.7842	99.8282
33	ARHGAP35	0.7834	99.8228
34	ATP1A2	0.7831	99.8175
35	LAMB2	0.7822	99.8121
36	VDAC1	0.7822	99.8067
37	ROBO2	0.7803	99.8014
38	FUS	0.7803	99.796
39	SYNGAP1	0.78	99.7906
40	ZNF106	0.7799	99.7852
41	CDK5	0.7788	99.7799
42	ATP1A1	0.7781	99.7745
43	CLCN7	0.7775	99.7691
44	MARK2	0.7763	99.7638
45	DNM1L	0.7756	99.7584
46	SLC1A2	0.7749	99.753
47	RAPGEF1	0.7748	99.7477
48	ATP2A2	0.7738	99.7423
49	NTRK2	0.773	99.7369
50	LLGL1	0.7718	99.7316
51	TMED10	0.7717	99.7262
52	MAPK1	0.7713	99.7208
53	PRKDC	0.7712	99.7155
54	TMED2	0.7709	99.7101
55	DHX29	0.7701	99.7047
56	TP53BP2	0.7697	99.6993
57	VCP	0.7689	99.694
58	APP	0.7687	99.6886
59	GYS1	0.7682	99.6832
60	TSHZ1	0.7679	99.6779
61	ERCC3	0.7677	99.6725
62	HTT	0.7675	99.6671
63	ALS2	0.766	99.6618
64	SEC24B	0.7659	99.6564
65	CANX	0.7655	99.651
66	FLNA	0.7648	99.6457
67	RPL24	0.7648	99.6403
68	ILF3	0.7646	99.6349
69	NCKAP1	0.7645	99.6296
70	BAG6	0.7645	99.6242
71	DVL1	0.7644	99.6188
72	SSB	0.764	99.6134
73	IFT122	0.7635	99.6081
74	DLG4	0.7633	99.6027
75	ADAR	0.7625	99.5973
76	PRMT5	0.7624	99.592
77	ACADVL	0.7619	99.5866
78	TSC1	0.7613	99.5812
79	ATP2B1	0.7607	99.5759
80	MYO5A	0.7606	99.5705
81	RBFOX2	0.7602	99.5651
82	UBR4	0.7594	99.5598
83	HEXB	0.757	99.5544
84	NF2	0.7568	99.549
85	GDI1	0.7566	99.5436
86	DNAJA3	0.755	99.5383
87	DDB1	0.7549	99.5329
88	HUWE1	0.7545	99.5275
89	USP9X	0.7545	99.5222
90	UNC13B	0.7539	99.5168
91	MIB1	0.7535	99.5114
92	NAPA	0.753	99.5061
93	EWSR1	0.7525	99.5007
94	WASF1	0.7521	99.4953
95	AARS	0.7519	99.49
96	NTRK3	0.7516	99.4846
97	PTPN11	0.7506	99.4792
98	SRSF2	0.7505	99.4739
99	UTRN	0.7505	99.4685
100	MAT2A	0.7504	99.4631
101	CACNA1A	0.7502	99.4577
102	SUPV3L1	0.75	99.4524
103	DNM1	0.7499	99.447
104	CNTNAP1	0.7499	99.4416
105	BCR	0.7498	99.4363
106	SMARCC2	0.7497	99.4309
107	HSF1	0.7493	99.4255
108	DVL3	0.7483	99.4202
109	EP300	0.7483	99.4148
110	ATP1A3	0.7468	99.4094
111	YWHAE	0.7466	99.4041
112	NCOA6	0.7465	99.3987
113	CTNNA1	0.7462	99.3933
114	CAPNS1	0.746	99.388
115	TSC2	0.7453	99.3826
116	SLC25A12	0.7452	99.3772
117	KHDRBS1	0.7452	99.3718
118	CLDN5	0.745	99.3665
119	NCOR1	0.7448	99.3611
120	CTSD	0.7442	99.3557
121	FGFR3	0.7442	99.3504
122	LMNB2	0.7431	99.345
123	RXRB	0.7427	99.3396
124	OXCT1	0.7422	99.3343
125	DCTN1	0.7416	99.3289
126	NUMB	0.7413	99.3235
127	MAP2	0.7413	99.3182
128	SULF2	0.7412	99.3128
129	CSNK2B	0.7406	99.3074
130	NPR2	0.7401	99.3021
131	NLGN3	0.7399	99.2967
132	GPHN	0.7399	99.2913
133	PAFAH1B1	0.739	99.2859
134	NCDN	0.7389	99.2806
135	NFASC	0.738	99.2752
136	RPL38	0.738	99.2698
137	NBEA	0.7377	99.2645
138	PTPRZ1	0.7375	99.2591
139	MBP	0.7372	99.2537
140	PRKACB	0.7367	99.2484
141	SV2A	0.7366	99.243
142	ATP2C1	0.7361	99.2376
143	MYO1C	0.7351	99.2323
144	HPRT1	0.7346	99.2269
145	SPTBN1	0.7345	99.2215
146	ITGB1	0.734	99.2161
147	ITGB4	0.7334	99.2108
148	PIKFYVE	0.7334	99.2054
149	SLC9A6	0.7328	99.2
150	NDST1	0.7328	99.1947
151	DYNC1H1	0.7327	99.1893
152	CNP	0.7321	99.1839
153	NCOR2	0.7321	99.1786
154	SIRT2	0.7315	99.1732
155	SLC17A7	0.7314	99.1678
156	CNTN1	0.7313	99.1625
157	PLP1	0.731	99.1571
158	RYR1	0.731	99.1517
159	MAOB	0.731	99.1464
160	CD47	0.7308	99.141
161	GTF2I	0.7305	99.1356
162	RAB3GAP1	0.7301	99.1302
163	EPN2	0.7301	99.1249
164	ANXA7	0.7301	99.1195
165	POMGNT1	0.7299	99.1141
166	ADD1	0.7299	99.1088
167	SDHD	0.7296	99.1034
168	HYOU1	0.7294	99.098
169	GRIA2	0.7294	99.0927
170	STRAP	0.7293	99.0873
171	ATF2	0.7289	99.0819
172	GNAO1	0.7287	99.0766
173	UBR2	0.7287	99.0712
174	TRIO	0.7285	99.0658
175	APLP2	0.728	99.0605
176	MEGF8	0.7278	99.0551
177	GIGYF2	0.7277	99.0497
178	SRSF1	0.7276	99.0443
179	MGRN1	0.7275	99.039
180	TUBB	0.7272	99.0336
181	TXNRD1	0.727	99.0282
182	HECTD1	0.7269	99.0229
183	ADNP	0.7269	99.0175
184	PSMC4	0.7268	99.0121
185	DSCAM	0.7256	99.0068
186	OAT	0.7254	99.0014
187	PDS5A	0.7253	98.996
188	PLXNA2	0.7245	98.9907
189	LAMP1	0.724	98.9853
190	HSPH1	0.7237	98.9799
191	PRKAR1A	0.7234	98.9746
192	EZH1	0.7232	98.9692
193	GSK3B	0.7231	98.9638
194	SNAP25	0.7231	98.9584
195	PDPK1	0.723	98.9531
196	YWHAQ	0.723	98.9477
197	ILK	0.7229	98.9423
198	PLXNB1	0.7228	98.937
199	CREBBP	0.7225	98.9316
200	CSNK2A1	0.7224	98.9262
201	ROCK1	0.7223	98.9209
202	SLC12A5	0.7223	98.9155
203	NRCAM	0.722	98.9101
204	ETV5	0.7214	98.9048
205	BID	0.7206	98.8994
206	STK36	0.7205	98.894
207	PREX2	0.7203	98.8887
208	RTN4	0.7202	98.8833
209	LDB1	0.7201	98.8779
210	RPS7	0.72	98.8725
211	G3BP2	0.72	98.8672
212	AGTPBP1	0.72	98.8618
213	ABCE1	0.7199	98.8564
214	SOCS7	0.7194	98.8511
215	TDRD7	0.719	98.8457
216	LRP4	0.7184	98.8403
217	GABRA1	0.7184	98.835
218	RPS20	0.7182	98.8296
219	HDAC2	0.7176	98.8242
220	RNF10	0.7175	98.8189
221	KDM1A	0.7175	98.8135
222	YME1L1	0.7175	98.8081
223	KIF21A	0.7174	98.8027
224	EP400	0.7171	98.7974
225	STUB1	0.717	98.792
226	ITGA3	0.717	98.7866
227	FGFR1	0.7168	98.7813
228	NFIX	0.7168	98.7759
229	HSPD1	0.7167	98.7705
230	KATNB1	0.7165	98.7652
231	MACF1	0.7162	98.7598
232	STX1A	0.7158	98.7544
233	GSN	0.7147	98.7491
234	SPTAN1	0.7143	98.7437
235	SPEN	0.7141	98.7383
236	PPP1R12A	0.7141	98.733
237	MLST8	0.7134	98.7276
238	CKAP5	0.7133	98.7222
239	SRF	0.7131	98.7168
240	WNK1	0.713	98.7115
241	HNRNPC	0.7129	98.7061
242	DLG1	0.7128	98.7007
243	ARFGEF2	0.7127	98.6954
244	CHD2	0.7127	98.69
245	ABCA2	0.7126	98.6846
246	CDH2	0.7123	98.6793
247	PFKM	0.7123	98.6739
248	CLSTN1	0.7122	98.6685
249	SPTB	0.7119	98.6632
250	ATG4B	0.7118	98.6578
251	HNRNPH2	0.7117	98.6524
252	LRRK2	0.7113	98.6471
253	FAAH	0.7111	98.6417
254	KIF1B	0.7111	98.6363
255	NR3C1	0.7111	98.6309
256	AHI1	0.7111	98.6256
257	VGF	0.711	98.6202
258	RRN3	0.7109	98.6148
259	GLG1	0.7108	98.6095
260	ABL1	0.7105	98.6041
261	CACNB1	0.7104	98.5987
262	FXR1	0.7104	98.5934
263	POLR2A	0.7103	98.588
264	RASA3	0.7099	98.5826
265	RBL2	0.7098	98.5773
266	CASP2	0.7098	98.5719
267	STXBP3	0.7096	98.5665
268	ARHGAP32	0.7094	98.5612
269	USP22	0.7094	98.5558
270	COL5A3	0.709	98.5504
271	PSMD4	0.709	98.545
272	PIK3C3	0.7089	98.5397
273	KDM6B	0.7089	98.5343
274	NBAS	0.7089	98.5289
275	IFT172	0.7088	98.5236
276	EIF2AK4	0.7087	98.5182
277	FTH1	0.7086	98.5128
278	GPI	0.7086	98.5075
279	LRP6	0.7085	98.5021
280	KIF2A	0.708	98.4967
281	CC2D1A	0.708	98.4914
282	AGRN	0.708	98.486
283	ERCC2	0.7079	98.4806
284	HRAS	0.7079	98.4752
285	FKBP8	0.7078	98.4699
286	DICER1	0.7077	98.4645
287	BMPR1A	0.7076	98.4591
288	ANK2	0.7074	98.4538
289	DPYSL2	0.7073	98.4484
290	PIK3R2	0.707	98.443
291	DMPK	0.7069	98.4377
292	MFN1	0.7069	98.4323
293	FN1	0.7068	98.4269
294	CRMP1	0.7066	98.4216
295	KCNQ2	0.7064	98.4162
296	CUX1	0.7063	98.4108
297	KIF5A	0.7063	98.4055
298	ADCY6	0.7062	98.4001
299	BAIAP2	0.7062	98.3947
300	RPL27A	0.7061	98.3893
301	COX4I1	0.7061	98.384
302	MTHFD1	0.7058	98.3786
303	ARPC3	0.7055	98.3732
304	CAMK2A	0.7048	98.3679
305	GARS	0.7045	98.3625
306	RPS6KB2	0.7043	98.3571
307	MAFG	0.7036	98.3518
308	MAPK9	0.7035	98.3464
309	ABR	0.7034	98.341
310	INPP4A	0.7033	98.3357
311	ANP32B	0.7033	98.3303
312	SMARCA4	0.7028	98.3249
313	CNOT3	0.7024	98.3196
314	ACTB	0.7019	98.3142
315	SOX10	0.7017	98.3088
316	LAMB1	0.7015	98.3034
317	PTK2B	0.7014	98.2981
318	LIG3	0.7013	98.2927
319	PSMC1	0.7012	98.2873
320	NCSTN	0.7012	98.282
321	KIF5B	0.7009	98.2766
322	HIP1	0.7008	98.2712
323	TARDBP	0.7007	98.2659
324	ACTN4	0.7004	98.2605
325	C1GALT1C1	0.7003	98.2551
326	TCTN2	0.7002	98.2498
327	MAP2K4	0.7001	98.2444
328	ZEB1	0.7001	98.239
329	STAT1	0.6996	98.2337
330	ZFAND5	0.6996	98.2283
331	SPTBN2	0.6995	98.2229
332	ZMPSTE24	0.6994	98.2175
333	HSP90AB1	0.6992	98.2122
334	PSEN1	0.6989	98.2068
335	CDK5RAP2	0.6989	98.2014
336	GLUL	0.6986	98.1961
337	PDS5B	0.6986	98.1907
338	FBXW7	0.6985	98.1853
339	ARNT2	0.698	98.18
340	YBX1	0.698	98.1746
341	JAG2	0.6977	98.1692
342	UBQLN1	0.6977	98.1639
343	CNTN2	0.6976	98.1585
344	GRB2	0.6976	98.1531
345	PSMD7	0.6974	98.1478
346	SKI	0.6973	98.1424
347	SLC25A13	0.6973	98.137
348	PFDN5	0.6972	98.1316
349	ATM	0.6972	98.1263
350	NDRG1	0.6967	98.1209
351	PFN2	0.6966	98.1155
352	TRIM8	0.696	98.1102
353	MED15	0.6957	98.1048
354	STX1B	0.6956	98.0994
355	NES	0.6955	98.0941
356	PALB2	0.6954	98.0887
357	EIF4H	0.6951	98.0833
358	ATP1B2	0.6948	98.078
359	HDAC3	0.6947	98.0726
360	ARHGEF2	0.6946	98.0672
361	CYFIP1	0.6945	98.0618
362	COL3A1	0.6942	98.0565
363	IFT57	0.6941	98.0511
364	PCNT	0.6941	98.0457
365	SIK2	0.694	98.0404
366	NAMPT	0.6939	98.035
367	FLNC	0.6937	98.0296
368	PLEC	0.6933	98.0243
369	DHX30	0.6933	98.0189
370	PCDH10	0.6932	98.0135
371	MYH9	0.693	98.0082
372	PAX6	0.6929	98.0028
373	MTOR	0.6926	97.9974
374	LIFR	0.6925	97.9921
375	PTK2	0.6923	97.9867
376	ARID1A	0.6921	97.9813
377	ARCN1	0.6918	97.9759
378	UCHL5	0.6918	97.9706
379	KIF3A	0.6918	97.9652
380	G3BP1	0.6915	97.9598
381	NALCN	0.6915	97.9545
382	TPP1	0.6915	97.9491
383	HMGN1	0.6913	97.9437
384	DLG3	0.6912	97.9384
385	CTNND2	0.6909	97.933
386	SAFB	0.6908	97.9276
387	OGT	0.6908	97.9223
388	EIF2AK3	0.6907	97.9169
389	PICK1	0.6907	97.9115
390	PDIA3	0.6907	97.9062
391	TCTN1	0.6906	97.9008
392	XRCC1	0.6905	97.8954
393	CRY1	0.6905	97.89
394	KAT6A	0.6904	97.8847
395	BBS7	0.6904	97.8793
396	SUN1	0.69	97.8739
397	GNL3	0.69	97.8686
398	NLGN2	0.6897	97.8632
399	FIG4	0.6897	97.8578
400	XPC	0.6896	97.8525
401	BIN1	0.6894	97.8471
402	RB1CC1	0.6894	97.8417
403	SETD2	0.6894	97.8364
404	DVL2	0.6892	97.831
405	SGPL1	0.689	97.8256
406	ITGAV	0.6888	97.8203
407	DNAJC6	0.6888	97.8149
408	WASL	0.6887	97.8095
409	COMMD1	0.6886	97.8041
410	AP1G1	0.6885	97.7988
411	DOCK1	0.6884	97.7934
412	APOD	0.6882	97.788
413	DDOST	0.688	97.7827
414	CDC42	0.688	97.7773
415	GFAP	0.6878	97.7719
416	UBE3B	0.6877	97.7666
417	PPT1	0.6874	97.7612
418	SYNJ1	0.6873	97.7558
419	NXF1	0.6873	97.7505
420	HSPA9	0.6873	97.7451
421	SGTA	0.6872	97.7397
422	FHL1	0.6872	97.7343
423	SMG1	0.6871	97.729
424	ABCA5	0.6868	97.7236
425	UBB	0.6866	97.7182
426	PREPL	0.6864	97.7129
427	PPM1G	0.6862	97.7075
428	NUP133	0.6861	97.7021
429	PLAA	0.6861	97.6968
430	SETD5	0.6861	97.6914
431	CAMK2B	0.6858	97.686
432	RPTOR	0.6858	97.6807
433	MTA2	0.6852	97.6753
434	RAPGEF3	0.6848	97.6699
435	RNF103	0.6848	97.6646
436	HNRNPK	0.6847	97.6592
437	AKT1	0.6846	97.6538
438	GAD1	0.6845	97.6484
439	VWF	0.6845	97.6431
440	NDUFA1	0.6845	97.6377
441	CALR	0.6844	97.6323
442	SUN2	0.6844	97.627
443	WASF2	0.6841	97.6216
444	DMTF1	0.684	97.6162
445	EEF2	0.6833	97.6109
446	DIAPH1	0.6833	97.6055
447	MAP2K5	0.6833	97.6001
448	UQCRFS1	0.6831	97.5948
449	PIK3R1	0.6831	97.5894
450	PTPN12	0.6829	97.584
451	BASP1	0.6825	97.5787
452	COL4A1	0.6825	97.5733
453	PEX11B	0.6825	97.5679
454	RAB3A	0.6823	97.5625
455	CACNA1H	0.6822	97.5572
456	TNKS	0.6821	97.5518
457	UBR1	0.6821	97.5464
458	EPN1	0.682	97.5411
459	TCOF1	0.682	97.5357
460	PARD3	0.682	97.5303
461	TUBB3	0.6819	97.525
462	HIRA	0.6818	97.5196
463	ZFP36	0.6817	97.5142
464	LGALS1	0.6817	97.5089
465	SMAD2	0.6817	97.5035
466	ERBB2	0.6817	97.4981
467	MICU2	0.6814	97.4928
468	TXN2	0.6814	97.4874
469	AGL	0.6814	97.482
470	CKB	0.681	97.4766
471	CPNE6	0.681	97.4713
472	NSUN2	0.6809	97.4659
473	CUL3	0.6809	97.4605
474	GIPC1	0.6808	97.4552
475	PRKRA	0.6808	97.4498
476	HNRNPAB	0.6807	97.4444
477	LRP1	0.68	97.4391
478	DTNA	0.6799	97.4337
479	INA	0.6797	97.4283
480	APC	0.6796	97.423
481	SDHA	0.6795	97.4176
482	USE1	0.6795	97.4122
483	MKKS	0.6794	97.4069
484	ABCB1	0.6791	97.4015
485	MCOLN1	0.6787	97.3961
486	MATR3	0.6785	97.3907
487	LMO2	0.6785	97.3854
488	ENPP2	0.6784	97.38
489	CAP2	0.6784	97.3746
490	NOTCH3	0.6783	97.3693
491	HTATSF1	0.6781	97.3639
492	B2M	0.678	97.3585
493	STMN1	0.6777	97.3532
494	ENO2	0.6777	97.3478
495	DBN1	0.6775	97.3424
496	JMJD6	0.6775	97.3371
497	RPS6KA3	0.6774	97.3317
498	HIF1A	0.6774	97.3263
499	QKI	0.6773	97.3209
500	CIC	0.6771	97.3156
501	ADCY3	0.6768	97.3102
502	NDEL1	0.6767	97.3048
503	ZEB2	0.6767	97.2995
504	LIMS2	0.6767	97.2941
505	SF1	0.6767	97.2887
506	RXRA	0.6766	97.2834
507	SF3B1	0.6766	97.278
508	MED1	0.6765	97.2726
509	HDAC4	0.6764	97.2673
510	SEMA6A	0.6763	97.2619
511	RYR2	0.6762	97.2565
512	CADPS	0.6762	97.2512
513	EHMT2	0.6761	97.2458
514	GRN	0.6758	97.2404
515	CTSF	0.6754	97.235
516	UBA6	0.6753	97.2297
517	DDAH1	0.6751	97.2243
518	CTNNA2	0.6749	97.2189
519	NBN	0.6747	97.2136
520	EPHB2	0.6745	97.2082
521	SYNPO	0.6744	97.2028
522	EEF1A1	0.6738	97.1975
523	MECP2	0.6738	97.1921
524	CA2	0.6737	97.1867
525	TMSB4X	0.6736	97.1814
526	SATB1	0.6734	97.176
527	DAXX	0.6734	97.1706
528	GAD2	0.6733	97.1653
529	PHACTR4	0.6732	97.1599
530	PHGDH	0.673	97.1545
531	PPP3R1	0.673	97.1491
532	CCP110	0.6729	97.1438
533	NIPBL	0.6727	97.1384
534	SPNS1	0.6727	97.133
535	CHRNB1	0.6726	97.1277
536	PPP3CA	0.6724	97.1223
537	VCL	0.6724	97.1169
538	UBA1	0.6723	97.1116
539	CHRD	0.6722	97.1062
540	HSP90B1	0.672	97.1008
541	GBA	0.6719	97.0955
542	DNAJC5	0.6719	97.0901
543	GABRA6	0.6718	97.0847
544	ABI1	0.6715	97.0794
545	SNRNP70	0.6714	97.074
546	BRAF	0.6714	97.0686
547	MYO1E	0.6713	97.0632
548	VPS18	0.6712	97.0579
549	RAI1	0.6712	97.0525
550	SENP2	0.6711	97.0471
551	FURIN	0.671	97.0418
552	SEMA5A	0.6709	97.0364
553	P2RX4	0.6708	97.031
554	MCPH1	0.6708	97.0257
555	DYNC1LI1	0.6707	97.0203
556	PANK2	0.6707	97.0149
557	INTS1	0.6704	97.0096
558	SLC6A11	0.6704	97.0042
559	CHGB	0.6703	96.9988
560	TNFRSF21	0.67	96.9935
561	ARHGAP5	0.67	96.9881
562	GSK3A	0.6698	96.9827
563	MAPK3	0.6697	96.9773
564	RNF111	0.6697	96.972
565	PAK1	0.6696	96.9666
566	PLD2	0.6694	96.9612
567	CEBPB	0.6694	96.9559
568	EEF2K	0.6693	96.9505
569	SIX1	0.6691	96.9451
570	GAS1	0.6691	96.9398
571	SEZ6L2	0.6691	96.9344
572	ECSIT	0.669	96.929
573	ALDH3A2	0.6687	96.9237
574	IGF2R	0.6685	96.9183
575	UCHL1	0.6683	96.9129
576	FAT4	0.6683	96.9075
577	SMARCC1	0.6681	96.9022
578	SEMA4C	0.6679	96.8968
579	ARNTL	0.6679	96.8914
580	BMI1	0.6678	96.8861
581	HECTD3	0.6674	96.8807
582	MCU	0.6673	96.8753
583	PKD1	0.6671	96.87
584	RORA	0.6671	96.8646
585	POLD1	0.6669	96.8592
586	PLRG1	0.6668	96.8539
587	RAD50	0.6668	96.8485
588	ZIC1	0.6668	96.8431
589	VPS33B	0.6665	96.8378
590	DYNC2H1	0.6663	96.8324
591	NRP1	0.6663	96.827
592	ADCYAP1R1	0.6663	96.8216
593	OGDH	0.666	96.8163
594	PROS1	0.666	96.8109
595	HEXA	0.666	96.8055
596	RBM12	0.666	96.8002
597	LIMK1	0.6657	96.7948
598	CAST	0.6656	96.7894
599	SNAPIN	0.6655	96.7841
600	ATP2B2	0.6654	96.7787
601	GAP43	0.6654	96.7733
602	STIP1	0.6654	96.768
603	NCAN	0.6652	96.7626
604	HERC2	0.6651	96.7572
605	TAP1	0.6651	96.7519
606	MAN2B1	0.6647	96.7465
607	KCNA2	0.6647	96.7411
608	BAD	0.6646	96.7357
609	PARP10	0.6644	96.7304
610	SRRT	0.6643	96.725
611	PLCB1	0.6643	96.7196
612	SYNE1	0.6642	96.7143
613	HPCA	0.6641	96.7089
614	STIM1	0.664	96.7035
615	GALT	0.664	96.6982
616	POR	0.6639	96.6928
617	YBX3	0.6638	96.6874
618	CTSA	0.6637	96.6821
619	LINGO1	0.6636	96.6767
620	MTMR14	0.6636	96.6713
621	BMPR2	0.6635	96.666
622	NGEF	0.6634	96.6606
623	ZNF335	0.6633	96.6552
624	NCOA1	0.6633	96.6498
625	RPS4X	0.6632	96.6445
626	CYCS	0.6631	96.6391
627	SOX9	0.6631	96.6337
628	POMT1	0.6631	96.6284
629	ITGA6	0.6627	96.623
630	LIG4	0.6626	96.6176
631	MEF2A	0.6625	96.6123
632	CHRNA1	0.6623	96.6069
633	GCLC	0.6622	96.6015
634	TKT	0.6622	96.5962
635	JPH1	0.6621	96.5908
636	ARRB1	0.6619	96.5854
637	HNRNPA1	0.6619	96.58
638	LAMA2	0.6618	96.5747
639	XRCC6	0.6617	96.5693
640	IVNS1ABP	0.6617	96.5639
641	INPP5E	0.6612	96.5586
642	LETM1	0.6612	96.5532
643	RICTOR	0.6611	96.5478
644	BIRC2	0.661	96.5425
645	DCLK1	0.6606	96.5371
646	UBC	0.6606	96.5317
647	JUP	0.6605	96.5264
648	EPHB3	0.6604	96.521
649	CLU	0.6603	96.5156
650	SNTA1	0.6603	96.5103
651	CTNNB1	0.66	96.5049
652	LGI4	0.6599	96.4995
653	DPYSL3	0.6598	96.4941
654	MDM2	0.6597	96.4888
655	MRVI1	0.6597	96.4834
656	PDLIM3	0.6595	96.478
657	SORL1	0.6594	96.4727
658	NFE2L2	0.6593	96.4673
659	SUPT20H	0.6591	96.4619
660	DGKD	0.659	96.4566
661	RBM10	0.6588	96.4512
662	PHYH	0.6588	96.4458
663	SCYL1	0.6587	96.4405
664	DHCR7	0.6587	96.4351
665	FXR2	0.6587	96.4297
666	MORC2	0.6587	96.4244
667	TARBP2	0.6586	96.419
668	TRIM33	0.6585	96.4136
669	RER1	0.6584	96.4082
670	COL4A2	0.6582	96.4029
671	SPAST	0.6582	96.3975
672	HERC1	0.6582	96.3921
673	TCF7L2	0.658	96.3868
674	GPR37L1	0.658	96.3814
675	RAC1	0.658	96.376
676	SLITRK1	0.658	96.3707
677	NEB	0.6577	96.3653
678	ASIC3	0.6576	96.3599
679	FBXW8	0.6575	96.3546
680	CDS2	0.6575	96.3492
681	WDR1	0.6575	96.3438
682	SEMA6B	0.6574	96.3385
683	MAGI2	0.6573	96.3331
684	TNIK	0.6573	96.3277
685	NR2E1	0.6573	96.3223
686	LRPAP1	0.6572	96.317
687	DOCK3	0.6571	96.3116
688	AMOT	0.6571	96.3062
689	ITM2B	0.6569	96.3009
690	TXNIP	0.6567	96.2955
691	MAP2K7	0.6564	96.2901
692	NUP50	0.6562	96.2848
693	CD81	0.6559	96.2794
694	MAPK11	0.6559	96.274
695	KLF2	0.6558	96.2687
696	FZR1	0.6558	96.2633
697	AQP4	0.6557	96.2579
698	AXIN1	0.6557	96.2526
699	KMT2D	0.6556	96.2472
700	BMP1	0.6555	96.2418
701	APBB2	0.6555	96.2364
702	PSPC1	0.6554	96.2311
703	PBX1	0.6553	96.2257
704	EGLN1	0.6553	96.2203
705	CASK	0.6553	96.215
706	DNM2	0.6552	96.2096
707	SMARCB1	0.6551	96.2042
708	CTNND1	0.655	96.1989
709	NSDHL	0.655	96.1935
710	NCAM1	0.655	96.1881
711	PLK2	0.6548	96.1828
712	PARP1	0.6546	96.1774
713	SPARCL1	0.6546	96.172
714	EGFR	0.6544	96.1666
715	RALBP1	0.6543	96.1613
716	PIP5K1C	0.6542	96.1559
717	IFRD1	0.6542	96.1505
718	BRD2	0.6542	96.1452
719	HEXIM1	0.6541	96.1398
720	PPP1R9A	0.6541	96.1344
721	MT3	0.654	96.1291
722	ABCA1	0.654	96.1237
723	PRNP	0.6538	96.1183
724	SC5D	0.6537	96.113
725	PFDN1	0.6536	96.1076
726	KRAS	0.6536	96.1022
727	HIPK1	0.6535	96.0969
728	VPS35	0.6534	96.0915
729	SDC4	0.6533	96.0861
730	GPD2	0.6532	96.0807
731	RAB3GAP2	0.6528	96.0754
732	DCLK2	0.6527	96.07
733	DPYSL4	0.6527	96.0646
734	MAGOH	0.6527	96.0593
735	KIFAP3	0.6527	96.0539
736	KHSRP	0.6525	96.0485
737	MBD3	0.6524	96.0432
738	SLC1A3	0.6524	96.0378
739	PTMA	0.6524	96.0324
740	MAF	0.6524	96.0271
741	USP7	0.6523	96.0217
742	PTPN23	0.6523	96.0163
743	MLLT6	0.6522	96.011
744	MARCKS	0.6521	96.0056
745	KLF3	0.6521	96.0002
746	ZDHHC17	0.6521	95.9948
747	CHKB	0.652	95.9895
748	DAPK1	0.6518	95.9841
749	TYRO3	0.6517	95.9787
750	AMPD2	0.6516	95.9734
751	PSAT1	0.6514	95.968
752	PTN	0.6514	95.9626
753	LDB3	0.6514	95.9573
754	JUN	0.6513	95.9519
755	ACSL4	0.6513	95.9465
756	TOM1L2	0.6513	95.9412
757	WDR11	0.6513	95.9358
758	PDGFB	0.6512	95.9304
759	PHKA1	0.6512	95.9251
760	GRID2	0.6508	95.9197
761	BCAR1	0.6508	95.9143
762	ASPH	0.6506	95.9089
763	TGM2	0.6506	95.9036
764	ITGA7	0.6506	95.8982
765	ROBO1	0.6505	95.8928
766	CDK16	0.6503	95.8875
767	SERPINF1	0.6501	95.8821
768	FMR1	0.6501	95.8767
769	PI4K2A	0.6501	95.8714
770	ULK2	0.6501	95.866
771	ANK1	0.6499	95.8606
772	USF1	0.6497	95.8553
773	HNRNPL	0.6496	95.8499
774	SLC4A10	0.6496	95.8445
775	GLI2	0.6496	95.8391
776	SLC25A6	0.6495	95.8338
777	MEF2C	0.6494	95.8284
778	IMPDH2	0.6494	95.823
779	ENPP1	0.6494	95.8177
780	PDGFRA	0.6494	95.8123
781	KIF3B	0.6493	95.8069
782	PIK3R4	0.6492	95.8016
783	PABPN1	0.6491	95.7962
784	CPT1C	0.6488	95.7908
785	MBD4	0.6485	95.7855
786	CRYAB	0.6485	95.7801
787	GNS	0.6485	95.7747
788	PITRM1	0.6484	95.7694
789	TLN2	0.6484	95.764
790	PRPF19	0.6484	95.7586
791	CASP3	0.6482	95.7532
792	FZD3	0.6482	95.7479
793	MAP1A	0.6481	95.7425
794	SLC11A2	0.6481	95.7371
795	PSEN2	0.648	95.7318
796	DNMT3A	0.6479	95.7264
797	GNAZ	0.6478	95.721
798	BACE1	0.6476	95.7157
799	ATP1B1	0.6475	95.7103
800	APOE	0.6475	95.7049
801	NAPB	0.6475	95.6996
802	RELB	0.6475	95.6942
803	PDLIM5	0.6474	95.6888
804	ADAMTS9	0.6474	95.6835
805	ATE1	0.6474	95.6781
806	SUCO	0.6474	95.6727
807	GALC	0.6473	95.6673
808	ACTA1	0.647	95.662
809	SLTM	0.647	95.6566
810	TDG	0.6468	95.6512
811	FOXP4	0.6468	95.6459
812	SMAD9	0.6466	95.6405
813	TLN1	0.6464	95.6351
814	PTPN9	0.6464	95.6298
815	BRD7	0.6464	95.6244
816	GRIPAP1	0.6463	95.619
817	LONP1	0.6463	95.6137
818	CNOT1	0.646	95.6083
819	ROCK2	0.6459	95.6029
820	MYO6	0.6458	95.5976
821	CECR2	0.6458	95.5922
822	ORC3	0.6457	95.5868
823	NME1	0.6456	95.5814
824	ZFR	0.6454	95.5761
825	ATP8A2	0.6454	95.5707
826	ACTG1	0.6453	95.5653
827	PFN1	0.6453	95.56
828	EPB41L3	0.6453	95.5546
829	FES	0.6452	95.5492
830	RHOA	0.6448	95.5439
831	TTBK2	0.6448	95.5385
832	RFX1	0.6447	95.5331
833	NPHP3	0.6447	95.5278
834	C1GALT1	0.6446	95.5224
835	LRIG1	0.6444	95.517
836	SATB2	0.6444	95.5117
837	KAT6B	0.6444	95.5063
838	PDK2	0.6443	95.5009
839	SLK	0.6441	95.4955
840	MERTK	0.6441	95.4902
841	VIM	0.6438	95.4848
842	PCBP1	0.6438	95.4794
843	BBS4	0.6437	95.4741
844	GDF11	0.6436	95.4687
845	SLC9A1	0.6435	95.4633
846	SLC2A1	0.6435	95.458
847	TPM3	0.6435	95.4526
848	APAF1	0.6434	95.4472
849	HK2	0.6432	95.4419
850	ASS1	0.6432	95.4365
851	SREBF2	0.6432	95.4311
852	LIAS	0.6431	95.4257
853	NOTCH1	0.643	95.4204
854	PGAP1	0.6429	95.415
855	ATP7A	0.6429	95.4096
856	HIPK2	0.6429	95.4043
857	RUFY3	0.6428	95.3989
858	ITPR3	0.6426	95.3935
859	LTBP4	0.6426	95.3882
860	RHOT1	0.6424	95.3828
861	ITPR1	0.6423	95.3774
862	NEUROD6	0.642	95.3721
863	INPP5A	0.6419	95.3667
864	SHC2	0.6419	95.3613
865	ITGA5	0.6419	95.356
866	BTF3	0.6419	95.3506
867	SH3GL1	0.6418	95.3452
868	UBE4B	0.6418	95.3398
869	GPX1	0.6417	95.3345
870	HSD17B4	0.6415	95.3291
871	OCRL	0.6414	95.3237
872	CEP290	0.6412	95.3184
873	BBS2	0.6411	95.313
874	GLUD1	0.641	95.3076
875	MANBA	0.6409	95.3023
876	MSH2	0.6405	95.2969
877	YES1	0.6402	95.2915
878	ARHGEF12	0.6402	95.2862
879	COBL	0.6398	95.2808
880	ALDH5A1	0.6398	95.2754
881	SNX1	0.6393	95.2701
882	RBM39	0.6392	95.2647
883	E2F1	0.6392	95.2593
884	OLIG2	0.6392	95.2539
885	TCF12	0.6391	95.2486
886	RAPGEF4	0.6391	95.2432
887	SCN2A	0.6391	95.2378
888	EEF1A2	0.6387	95.2325
889	PARK7	0.6386	95.2271
890	DEAF1	0.6386	95.2217
891	RBL1	0.6386	95.2164
892	HMBS	0.6385	95.211
893	NPTN	0.6385	95.2056
894	TOPBP1	0.6384	95.2003
895	EPHA7	0.6384	95.1949
896	SLX4	0.6382	95.1895
897	ANK3	0.6381	95.1842
898	C1orf43	0.6381	95.1788
899	FABP7	0.638	95.1734
900	CAMK4	0.638	95.168
901	VAC14	0.638	95.1627
902	EI24	0.6379	95.1573
903	STK4	0.6379	95.1519
904	APBA3	0.6379	95.1466
905	TM7SF2	0.6379	95.1412
906	KIT	0.6379	95.1358
907	PNPLA6	0.6378	95.1305
908	SQSTM1	0.6377	95.1251
909	RET	0.6374	95.1197
910	TANC1	0.6373	95.1144
911	MIB2	0.6373	95.109
912	SEC23A	0.6373	95.1036
913	APH1A	0.6373	95.0982
914	COL13A1	0.6373	95.0929
915	HDAC6	0.6373	95.0875
916	PTPRA	0.6372	95.0821
917	CHTOP	0.6371	95.0768
918	MRPS34	0.6371	95.0714
919	JUNB	0.6371	95.066
920	COMT	0.637	95.0607
921	SS18L1	0.6369	95.0553
922	OPA1	0.6368	95.0499
923	AGGF1	0.6367	95.0446
924	APBB1	0.6366	95.0392
925	CERS1	0.6365	95.0338
926	GNPTAB	0.6365	95.0285
927	UBR5	0.6365	95.0231
928	BAZ1B	0.6365	95.0177
929	MAOA	0.6364	95.0123
930	NPC1	0.6364	95.007
931	KRIT1	0.6364	95.0016
932	CHMP5	0.6363	94.9962
933	PIK3CA	0.6362	94.9909
934	PEX1	0.6362	94.9855
935	LMNA	0.6361	94.9801
936	ASAH1	0.636	94.9748
937	BECN1	0.636	94.9694
938	DDIT4	0.6359	94.964
939	EPB41L1	0.6358	94.9587
940	KLHL40	0.6357	94.9533
941	DDX5	0.6357	94.9479
942	SIL1	0.6356	94.9426
943	STAU1	0.6356	94.9372
944	SOX4	0.6352	94.9318
945	PTPRM	0.6351	94.9264
946	IKBKB	0.6351	94.9211
947	JAG1	0.6351	94.9157
948	ASPM	0.6351	94.9103
949	HMGN3	0.6349	94.905
950	CKMT2	0.6348	94.8996
951	IDUA	0.6348	94.8942
952	FOXP2	0.6347	94.8889
953	SALL2	0.6347	94.8835
954	BLOC1S6	0.6346	94.8781
955	GOLGA1	0.6346	94.8728
956	GAPDH	0.6346	94.8674
957	ATF4	0.6346	94.862
958	CNTNAP2	0.6345	94.8567
959	GLRB	0.6345	94.8513
960	RNF19A	0.6345	94.8459
961	CTBP1	0.6344	94.8405
962	EIF3B	0.6343	94.8352
963	GLB1	0.6342	94.8298
964	DHTKD1	0.6341	94.8244
965	ATP2A3	0.6341	94.8191
966	SYNM	0.6341	94.8137
967	PEA15	0.634	94.8083
968	CACNA2D2	0.634	94.803
969	KCNIP3	0.634	94.7976
970	SECISBP2	0.6339	94.7922
971	CAMKK1	0.6339	94.7869
972	MDM4	0.6339	94.7815
973	SEZ6	0.6339	94.7761
974	ITSN2	0.6336	94.7708
975	SLC25A4	0.6335	94.7654
976	NEFH	0.6335	94.76
977	BSG	0.6335	94.7546
978	SMURF1	0.6334	94.7493
979	CCDC124	0.6334	94.7439
980	NRXN3	0.6334	94.7385
981	MEF2D	0.6334	94.7332
982	NAV2	0.6333	94.7278
983	ATP2A1	0.6333	94.7224
984	SLC2A3	0.6333	94.7171
985	HIPK3	0.6331	94.7117
986	OFD1	0.633	94.7063
987	TRIM32	0.633	94.701
988	HAPLN2	0.633	94.6956
989	LGALS3	0.6329	94.6902
990	ABL2	0.6329	94.6848
991	SYP	0.6328	94.6795
992	RAF1	0.6326	94.6741
993	MDGA1	0.6323	94.6687
994	CUL7	0.6322	94.6634
995	NEFM	0.6321	94.658
996	ERCC1	0.6321	94.6526
997	DHX9	0.6321	94.6473
998	LMO7	0.6319	94.6419
999	TXNRD2	0.6319	94.6365
1000	CABIN1	0.6318	94.6312
1001	RPL31	0.6318	94.6258
1002	CACNA2D1	0.6318	94.6204
1003	NAB1	0.6317	94.6151
1004	MAP6	0.6316	94.6097
1005	ARAF	0.6315	94.6043
1006	DRD2	0.6315	94.5989
1007	YWHAZ	0.6314	94.5936
1008	ATP11A	0.6313	94.5882
1009	PSMG1	0.6312	94.5828
1010	GAA	0.6312	94.5775
1011	PRKCG	0.6307	94.5721
1012	LAPTM4A	0.6306	94.5667
1013	PEX13	0.6304	94.5614
1014	NAPEPLD	0.6303	94.556
1015	ALCAM	0.6303	94.5506
1016	DTNBP1	0.6303	94.5453
1017	APPL1	0.6301	94.5399
1018	OXR1	0.63	94.5345
1019	NLRP1	0.63	94.5292
1020	VTI1B	0.6294	94.5238
1021	TFDP1	0.6294	94.5184
1022	PATZ1	0.6293	94.513
1023	PAK2	0.6293	94.5077
1024	STARD7	0.629	94.5023
1025	SMC1A	0.6289	94.4969
1026	PGK1	0.6287	94.4916
1027	GLRX3	0.6286	94.4862
1028	DAP3	0.6286	94.4808
1029	GM2A	0.6283	94.4755
1030	DYRK1A	0.6281	94.4701
1031	SUFU	0.6281	94.4647
1032	MYC	0.6278	94.4594
1033	THBS4	0.6276	94.454
1034	OBSCN	0.6275	94.4486
1035	NR2C2	0.6275	94.4433
1036	CRIM1	0.6275	94.4379
1037	NDRG2	0.6273	94.4325
1038	IMPA1	0.6273	94.4271
1039	LPIN2	0.6272	94.4218
1040	UCHL3	0.627	94.4164
1041	CDK11B	0.627	94.411
1042	BCAN	0.6268	94.4057
1043	KDM3B	0.6268	94.4003
1044	LHX1	0.6267	94.3949
1045	DLST	0.6266	94.3896
1046	DLG2	0.6264	94.3842
1047	MAVS	0.6263	94.3788
1048	TFRC	0.6263	94.3735
1049	CITED2	0.6262	94.3681
1050	SHC1	0.6259	94.3627
1051	INSR	0.6259	94.3573
1052	NUP155	0.6258	94.352
1053	AGO2	0.6257	94.3466
1054	NEU1	0.6256	94.3412
1055	OGG1	0.6256	94.3359
1056	ARIH1	0.6255	94.3305
1057	NF1	0.6255	94.3251
1058	CACNA1S	0.6255	94.3198
1059	KCNC1	0.6255	94.3144
1060	CTTN	0.6254	94.309
1061	NFIA	0.6253	94.3037
1062	ILF2	0.6253	94.2983
1063	UNG	0.6253	94.2929
1064	IRAK1	0.6252	94.2876
1065	INPPL1	0.6251	94.2822
1066	FLNB	0.625	94.2768
1067	AMPH	0.6248	94.2714
1068	RRAGA	0.6248	94.2661
1069	SOD2	0.6247	94.2607
1070	CUL4B	0.6247	94.2553
1071	EPHB1	0.6246	94.25
1072	TRAK1	0.6246	94.2446
1073	GABPA	0.6245	94.2392
1074	LPCAT1	0.6245	94.2339
1075	SPG11	0.6245	94.2285
1076	GPT2	0.6244	94.2231
1077	MAP2K1	0.6244	94.2178
1078	DLD	0.6244	94.2124
1079	GNE	0.6243	94.207
1080	GPRC5B	0.6243	94.2017
1081	DCP2	0.6241	94.1963
1082	STAB1	0.6241	94.1909
1083	HS2ST1	0.624	94.1855
1084	SNX2	0.624	94.1802
1085	ACACA	0.624	94.1748
1086	PPP1R9B	0.6239	94.1694
1087	TRIM37	0.6237	94.1641
1088	SLC23A2	0.6237	94.1587
1089	WBP2	0.6236	94.1533
1090	GABBR2	0.6236	94.148
1091	ALK	0.6235	94.1426
1092	TMEM38A	0.6234	94.1372
1093	RAD23B	0.6234	94.1319
1094	MAG	0.6233	94.1265
1095	ZNF521	0.6233	94.1211
1096	ITSN1	0.6233	94.1158
1097	GCDH	0.6233	94.1104
1098	GATA2	0.6232	94.105
1099	CREB1	0.6231	94.0996
1100	COPS3	0.6231	94.0943
1101	TTC21B	0.6231	94.0889
1102	PRDM4	0.623	94.0835
1103	FUBP1	0.623	94.0782
1104	VKORC1	0.6228	94.0728
1105	TSPYL2	0.6228	94.0674
1106	MADD	0.6227	94.0621
1107	TNR	0.6224	94.0567
1108	CCDC47	0.6223	94.0513
1109	PRMT1	0.6223	94.046
1110	AVP	0.6222	94.0406
1111	DCTN5	0.6222	94.0352
1112	RBM8A	0.622	94.0299
1113	WWTR1	0.6219	94.0245
1114	MED24	0.6218	94.0191
1115	SHANK3	0.6217	94.0137
1116	COLQ	0.6216	94.0084
1117	PPM1L	0.6216	94.003
1118	MBTPS1	0.6216	93.9976
1119	DNER	0.6215	93.9923
1120	CDKN1B	0.6211	93.9869
1121	CALB2	0.621	93.9815
1122	ABCA3	0.6209	93.9762
1123	FKRP	0.6209	93.9708
1124	PI4KA	0.6209	93.9654
1125	ARHGAP33	0.6208	93.9601
1126	ATP6AP2	0.6207	93.9547
1127	TSPAN7	0.6207	93.9493
1128	SGCB	0.6207	93.9439
1129	BSN	0.6206	93.9386
1130	LMNB1	0.6205	93.9332
1131	PRKAB2	0.6204	93.9278
1132	B4GALNT1	0.6203	93.9225
1133	CHMP4B	0.6201	93.9171
1134	PFKL	0.62	93.9117
1135	USO1	0.62	93.9064
1136	PNN	0.62	93.901
1137	TBC1D4	0.6199	93.8956
1138	ATXN1	0.6198	93.8903
1139	CRY2	0.6197	93.8849
1140	CAPN3	0.6197	93.8795
1141	SCARB2	0.6196	93.8742
1142	SSRP1	0.6195	93.8688
1143	NDRG3	0.6195	93.8634
1144	RELN	0.6195	93.858
1145	PKP4	0.6193	93.8527
1146	ANXA6	0.619	93.8473
1147	ENG	0.619	93.8419
1148	STAT6	0.6189	93.8366
1149	TCERG1	0.6189	93.8312
1150	MAPK8	0.6189	93.8258
1151	ARPP21	0.6188	93.8205
1152	NEUROD1	0.6188	93.8151
1153	PNKP	0.6187	93.8097
1154	DDX23	0.6187	93.8044
1155	KIRREL3	0.6185	93.799
1156	PHIP	0.6185	93.7936
1157	KCNAB2	0.6183	93.7883
1158	GNA11	0.6182	93.7829
1159	PDZRN3	0.6182	93.7775
1160	MAPT	0.6178	93.7721
1161	RAD17	0.6178	93.7668
1162	RIC8A	0.6178	93.7614
1163	SYTL1	0.6178	93.756
1164	ACADS	0.6177	93.7507
1165	H1FX	0.6177	93.7453
1166	KLHL41	0.6176	93.7399
1167	SYT7	0.6176	93.7346
1168	GRM1	0.6176	93.7292
1169	PRPF6	0.6175	93.7238
1170	ARFGEF1	0.6175	93.7185
1171	TJP1	0.6175	93.7131
1172	STAT3	0.6173	93.7077
1173	PARVA	0.6173	93.7024
1174	ANAPC2	0.6173	93.697
1175	RBBP7	0.617	93.6916
1176	WDFY3	0.617	93.6862
1177	NRP2	0.6169	93.6809
1178	CELSR3	0.6169	93.6755
1179	CACNA1C	0.6167	93.6701
1180	C3	0.6167	93.6648
1181	MYH14	0.6165	93.6594
1182	GTF3C1	0.6164	93.654
1183	SNRNP200	0.6164	93.6487
1184	KDM2A	0.6163	93.6433
1185	ASNA1	0.6162	93.6379
1186	GAK	0.616	93.6326
1187	SNAP91	0.616	93.6272
1188	LATS2	0.6159	93.6218
1189	FASN	0.6158	93.6165
1190	RGS14	0.6157	93.6111
1191	BAX	0.6156	93.6057
1192	NDUFS4	0.6156	93.6003
1193	S1PR1	0.6155	93.595
1194	STRN3	0.6154	93.5896
1195	ERBB3	0.6153	93.5842
1196	RPSA	0.6153	93.5789
1197	AP4B1	0.6152	93.5735
1198	GJA1	0.6152	93.5681
1199	SMTN	0.6151	93.5628
1200	FBXL16	0.6151	93.5574
1201	BPTF	0.615	93.552
1202	UNC13A	0.615	93.5467
1203	SLC6A1	0.6148	93.5413
1204	PYGO2	0.6148	93.5359
1205	MUSK	0.6148	93.5305
1206	USP11	0.6148	93.5252
1207	PIN1	0.6148	93.5198
1208	LARS	0.6147	93.5144
1209	AIFM1	0.6147	93.5091
1210	SRL	0.6147	93.5037
1211	SCN1A	0.6146	93.4983
1212	FEN1	0.6146	93.493
1213	PDCD4	0.6146	93.4876
1214	GART	0.6146	93.4822
1215	MPP5	0.6145	93.4769
1216	HMOX2	0.6145	93.4715
1217	ZNF148	0.6144	93.4661
1218	EPHA4	0.6143	93.4608
1219	TUBA1A	0.6143	93.4554
1220	SH3GL2	0.6143	93.45
1221	NAB2	0.6142	93.4446
1222	SEMA3F	0.6142	93.4393
1223	SIRT7	0.6142	93.4339
1224	PRRT2	0.6141	93.4285
1225	RFX4	0.614	93.4232
1226	ATP6V0A1	0.6139	93.4178
1227	NLGN1	0.6139	93.4124
1228	DFFA	0.6139	93.4071
1229	STAM	0.6138	93.4017
1230	MAN2A2	0.6136	93.3963
1231	KCNJ10	0.6135	93.391
1232	CRLF1	0.6134	93.3856
1233	ZDHHC16	0.6134	93.3802
1234	PTK7	0.6133	93.3749
1235	NAE1	0.6132	93.3695
1236	CLK1	0.6132	93.3641
1237	GPSM2	0.613	93.3587
1238	WWOX	0.6129	93.3534
1239	PTPRS	0.6127	93.348
1240	LAMC1	0.6127	93.3426
1241	ELN	0.6127	93.3373
1242	KMT2A	0.6125	93.3319
1243	MFN2	0.6124	93.3265
1244	ACVR2A	0.6124	93.3212
1245	NR3C2	0.6123	93.3158
1246	COPS7A	0.6121	93.3104
1247	WDR59	0.612	93.3051
1248	FLOT1	0.612	93.2997
1249	FSCN1	0.612	93.2943
1250	NEDD4L	0.612	93.289
1251	BCL6	0.6119	93.2836
1252	RARG	0.6116	93.2782
1253	CEP63	0.6115	93.2728
1254	EIF4EBP2	0.6115	93.2675
1255	MARCKSL1	0.6114	93.2621
1256	CCT3	0.6113	93.2567
1257	AKAP12	0.6113	93.2514
1258	AKT3	0.6113	93.246
1259	SV2B	0.6112	93.2406
1260	POLG	0.6111	93.2353
1261	WLS	0.6109	93.2299
1262	ATAD3A	0.6109	93.2245
1263	BRPF1	0.6105	93.2192
1264	LUZP1	0.6105	93.2138
1265	SLC17A6	0.6103	93.2084
1266	SYNE2	0.6103	93.203
1267	GNG5	0.6103	93.1977
1268	PARL	0.6102	93.1923
1269	PTPRO	0.6101	93.1869
1270	BRCA1	0.6101	93.1816
1271	SUPT5H	0.6099	93.1762
1272	CTNNBL1	0.6098	93.1708
1273	MAP3K7	0.6097	93.1655
1274	ATP5A1	0.6097	93.1601
1275	RPL7	0.6096	93.1547
1276	MYH6	0.6094	93.1494
1277	TBR1	0.6094	93.144
1278	CASP9	0.6094	93.1386
1279	FAT1	0.6094	93.1333
1280	OPTN	0.6093	93.1279
1281	EFNB3	0.6092	93.1225
1282	LZTS1	0.6091	93.1171
1283	HGS	0.6088	93.1118
1284	SPAG9	0.6088	93.1064
1285	RNF20	0.6087	93.101
1286	LAMP2	0.6085	93.0957
1287	LAMA4	0.6085	93.0903
1288	MORF4L2	0.6085	93.0849
1289	PLXNB2	0.6083	93.0796
1290	SYT2	0.6082	93.0742
1291	PSMC3	0.6082	93.0688
1292	ODF2	0.6082	93.0635
1293	UQCRQ	0.6081	93.0581
1294	BNIP3	0.608	93.0527
1295	BCL11A	0.608	93.0474
1296	NCOA3	0.6079	93.042
1297	PDCD10	0.6079	93.0366
1298	SLC12A2	0.6079	93.0312
1299	DDX41	0.6079	93.0259
1300	CRTAC1	0.6078	93.0205
1301	BAG3	0.6078	93.0151
1302	G6PD	0.6078	93.0098
1303	THY1	0.6077	93.0044
1304	ASCL1	0.6076	92.999
1305	TBC1D9B	0.6075	92.9937
1306	PREP	0.6074	92.9883
1307	RAD23A	0.6073	92.9829
1308	PQBP1	0.6072	92.9776
1309	GAB1	0.6072	92.9722
1310	NMT1	0.607	92.9668
1311	DHX35	0.6069	92.9615
1312	RAB7A	0.6069	92.9561
1313	IFT140	0.6069	92.9507
1314	SCYL2	0.6069	92.9453
1315	ACVR1	0.6069	92.94
1316	NONO	0.6068	92.9346
1317	RTEL1	0.6068	92.9292
1318	KAT2A	0.6067	92.9239
1319	POMT2	0.6067	92.9185
1320	SEMA4A	0.6067	92.9131
1321	KIF7	0.6066	92.9078
1322	BLOC1S2	0.6066	92.9024
1323	APPL2	0.6065	92.897
1324	CSNK1D	0.6065	92.8917
1325	CHN2	0.6065	92.8863
1326	CDK4	0.6064	92.8809
1327	PCMT1	0.6064	92.8756
1328	RTTN	0.6064	92.8702
1329	ATR	0.6064	92.8648
1330	DUSP1	0.6064	92.8594
1331	REV3L	0.6063	92.8541
1332	PDE4D	0.6063	92.8487
1333	THOC2	0.6063	92.8433
1334	LMAN1	0.6063	92.838
1335	ATAD3B	0.6063	92.8326
1336	ATXN2	0.6062	92.8272
1337	APEX1	0.6062	92.8219
1338	NDRG4	0.6061	92.8165
1339	MLXIP	0.6061	92.8111
1340	SH3BP2	0.6059	92.8058
1341	GNPAT	0.6059	92.8004
1342	ITGB5	0.6059	92.795
1343	THBS2	0.6058	92.7896
1344	MTO1	0.6058	92.7843
1345	NIN	0.6058	92.7789
1346	EMD	0.6056	92.7735
1347	UGT8	0.6056	92.7682
1348	DARS	0.6056	92.7628
1349	P4HB	0.6055	92.7574
1350	PLXND1	0.6055	92.7521
1351	DNMT1	0.6054	92.7467
1352	FBL	0.6054	92.7413
1353	COPA	0.6053	92.736
1354	PLOD3	0.6053	92.7306
1355	NSMF	0.6052	92.7252
1356	GYG1	0.6052	92.7199
1357	CRELD1	0.6051	92.7145
1358	SACS	0.6051	92.7091
1359	MYLK	0.605	92.7037
1360	NFE2L1	0.6049	92.6984
1361	SETX	0.6049	92.693
1362	INPP5F	0.6049	92.6876
1363	ACADM	0.6048	92.6823
1364	BCL2L2	0.6045	92.6769
1365	CYP27A1	0.6045	92.6715
1366	CLCN3	0.6045	92.6662
1367	GAS8	0.6045	92.6608
1368	CD55	0.6044	92.6554
1369	NRGN	0.6043	92.6501
1370	ADRM1	0.6041	92.6447
1371	DAG1	0.6041	92.6393
1372	RPS6KB1	0.6039	92.634
1373	UPF1	0.6039	92.6286
1374	COPS6	0.6038	92.6232
1375	RPS6KA2	0.6038	92.6178
1376	LAS1L	0.6037	92.6125
1377	RAPGEF2	0.6036	92.6071
1378	PTS	0.6034	92.6017
1379	ABCG2	0.6034	92.5964
1380	PSMD2	0.6034	92.591
1381	LRSAM1	0.6034	92.5856
1382	CNTFR	0.6033	92.5803
1383	COQ9	0.6033	92.5749
1384	WWC1	0.6031	92.5695
1385	PSMC2	0.6031	92.5642
1386	UBE4A	0.603	92.5588
1387	HEATR5B	0.603	92.5534
1388	LRFN3	0.6028	92.5481
1389	CST3	0.6027	92.5427
1390	VRK3	0.6025	92.5373
1391	KIAA0319	0.6025	92.5319
1392	TNPO3	0.6025	92.5266
1393	EVL	0.6023	92.5212
1394	NEDD4	0.6023	92.5158
1395	TOR1A	0.6022	92.5105
1396	MCAT	0.6021	92.5051
1397	TUBG2	0.6021	92.4997
1398	PRPF31	0.6021	92.4944
1399	PRDX2	0.602	92.489
1400	NDE1	0.6019	92.4836
1401	STK11	0.6018	92.4783
1402	SOS1	0.6018	92.4729
1403	CLP1	0.6017	92.4675
1404	PDE8A	0.6016	92.4621
1405	LARP7	0.6016	92.4568
1406	ARHGEF11	0.6016	92.4514
1407	ADAM10	0.6015	92.446
1408	ASPA	0.6015	92.4407
1409	FLOT2	0.6015	92.4353
1410	HES5	0.6015	92.4299
1411	ARL3	0.6015	92.4246
1412	FOXO1	0.6012	92.4192
1413	BRAP	0.6012	92.4138
1414	TBP	0.6011	92.4085
1415	CFL2	0.6011	92.4031
1416	SMAD5	0.6011	92.3977
1417	SNAI1	0.6009	92.3924
1418	ID1	0.6009	92.387
1419	FLT4	0.6009	92.3816
1420	NRXN1	0.6009	92.3762
1421	THRAP3	0.6008	92.3709
1422	PHF8	0.6007	92.3655
1423	ANKRD23	0.6006	92.3601
1424	ATP6V1C1	0.6005	92.3548
1425	TUBGCP4	0.6005	92.3494
1426	FOXP1	0.6005	92.344
1427	TFAP2B	0.6005	92.3387
1428	ATP2B4	0.6004	92.3333
1429	PRKCI	0.6003	92.3279
1430	GAN	0.6003	92.3226
1431	PACSIN1	0.6002	92.3172
1432	SMC5	0.6002	92.3118
1433	CBFA2T2	0.6001	92.3065
1434	TRPM2	0.6001	92.3011
1435	GRB10	0.6001	92.2957
1436	GTPBP2	0.6001	92.2903
1437	EPHA5	0.6	92.285
1438	RNASEH2B	0.6	92.2796
1439	DPY30	0.6	92.2742
1440	SMARCA2	0.6	92.2689
1441	PER3	0.6	92.2635
1442	NGRN	0.5999	92.2581
1443	TCF4	0.5998	92.2528
1444	PTRH2	0.5997	92.2474
1445	SPEG	0.5997	92.242
1446	POLB	0.5997	92.2367
1447	EFNB2	0.5995	92.2313
1448	MCM3AP	0.5994	92.2259
1449	IARS2	0.5992	92.2206
1450	SYNCRIP	0.599	92.2152
1451	USP16	0.5989	92.2098
1452	RB1	0.5988	92.2044
1453	MOB1A	0.5988	92.1991
1454	CELF4	0.5987	92.1937
1455	TAB1	0.5987	92.1883
1456	RANBP9	0.5985	92.183
1457	EZR	0.5985	92.1776
1458	PTGDS	0.5982	92.1722
1459	TEK	0.5981	92.1669
1460	SLC38A2	0.5981	92.1615
1461	FZD6	0.598	92.1561
1462	GNAS	0.5979	92.1508
1463	HNRNPH1	0.5979	92.1454
1464	PAM	0.5978	92.14
1465	FOXC1	0.5978	92.1347
1466	CSNK1E	0.5976	92.1293
1467	PINK1	0.5975	92.1239
1468	CHRNA3	0.5975	92.1185
1469	ADD2	0.5975	92.1132
1470	FH	0.5974	92.1078
1471	SLC25A5	0.5974	92.1024
1472	ACTR5	0.5973	92.0971
1473	PLCB4	0.5973	92.0917
1474	RERE	0.5973	92.0863
1475	MED23	0.5971	92.081
1476	RDX	0.5969	92.0756
1477	CACNB4	0.5969	92.0702
1478	CLCN2	0.5968	92.0649
1479	CDK5RAP3	0.5967	92.0595
1480	EFNA5	0.5967	92.0541
1481	SNCB	0.5967	92.0487
1482	DDHD2	0.5967	92.0434
1483	ATCAY	0.5966	92.038
1484	XPA	0.5965	92.0326
1485	AP3B1	0.5965	92.0273
1486	GGA2	0.5965	92.0219
1487	KIF21B	0.5965	92.0165
1488	ACTN2	0.5965	92.0112
1489	NPY	0.5964	92.0058
1490	CLN6	0.5963	92.0004
1491	EIF2B5	0.5962	91.9951
1492	ITGA8	0.5962	91.9897
1493	SOD1	0.5961	91.9843
1494	PEG3	0.5961	91.979
1495	ZMYM3	0.596	91.9736
1496	KCND2	0.596	91.9682
1497	SMO	0.5959	91.9628
1498	CENPB	0.5959	91.9575
1499	ARHGDIA	0.5956	91.9521
1500	ARID1B	0.5956	91.9467
1501	GPR37	0.5955	91.9414
1502	RC3H1	0.5954	91.936
1503	LRIG2	0.5953	91.9306
1504	2007-09-01	0.5953	91.9253
1505	YWHAG	0.5952	91.9199
1506	HNRNPM	0.5951	91.9145
1507	PER2	0.5951	91.9092
1508	STX4	0.595	91.9038
1509	ACOT7	0.595	91.8984
1510	MAZ	0.5947	91.8931
1511	PALLD	0.5947	91.8877
1512	SH3GL3	0.5947	91.8823
1513	ALDOA	0.5946	91.8769
1514	DLGAP3	0.5946	91.8716
1515	TMEM30A	0.5946	91.8662
1516	TMOD1	0.5946	91.8608
1517	BCKDK	0.5946	91.8555
1518	ST3GAL5	0.5945	91.8501
1519	PPHLN1	0.5944	91.8447
1520	AXIN2	0.5944	91.8394
1521	CLIP2	0.5943	91.834
1522	FAM50A	0.5943	91.8286
1523	SF3A1	0.5943	91.8233
1524	TIAM1	0.5942	91.8179
1525	SAP18	0.5942	91.8125
1526	GDNF	0.5942	91.8072
1527	KIAA0556	0.594	91.8018
1528	CPE	0.5939	91.7964
1529	UFM1	0.5939	91.791
1530	GPR17	0.5939	91.7857
1531	AMBRA1	0.5938	91.7803
1532	FYN	0.5938	91.7749
1533	MNAT1	0.5936	91.7696
1534	CNN3	0.5936	91.7642
1535	SLC4A4	0.5936	91.7588
1536	KIF5C	0.5935	91.7535
1537	LATS1	0.5935	91.7481
1538	CDC73	0.5934	91.7427
1539	PCM1	0.5932	91.7374
1540	HSPB1	0.5932	91.732
1541	CAMTA1	0.593	91.7266
1542	SRGAP3	0.5929	91.7212
1543	NUMBL	0.5928	91.7159
1544	DEDD	0.5927	91.7105
1545	FLT1	0.5927	91.7051
1546	RASA1	0.5926	91.6998
1547	COX6A1	0.5926	91.6944
1548	TRIM25	0.5925	91.689
1549	AKAP6	0.5925	91.6837
1550	VBP1	0.5922	91.6783
1551	CLCN6	0.5922	91.6729
1552	MBNL1	0.5922	91.6676
1553	PPP1R1A	0.5922	91.6622
1554	HDAC5	0.5921	91.6568
1555	PDK4	0.5921	91.6515
1556	BTAF1	0.5921	91.6461
1557	MYT1	0.592	91.6407
1558	NGLY1	0.592	91.6353
1559	TOMM34	0.5919	91.63
1560	DPCD	0.5919	91.6246
1561	THRA	0.5917	91.6192
1562	ANKRD17	0.5916	91.6139
1563	KARS	0.5916	91.6085
1564	SMAD1	0.5914	91.6031
1565	ANXA5	0.5914	91.5978
1566	PLCG1	0.5914	91.5924
1567	DKC1	0.5913	91.587
1568	EPS8	0.5913	91.5817
1569	CCDC88A	0.5913	91.5763
1570	MOB1B	0.5913	91.5709
1571	MAPK7	0.5912	91.5656
1572	SLC32A1	0.5912	91.5602
1573	XRCC4	0.5911	91.5548
1574	TRPM7	0.5911	91.5494
1575	RSAD1	0.5911	91.5441
1576	FUT8	0.591	91.5387
1577	H2AFZ	0.591	91.5333
1578	HERPUD1	0.5909	91.528
1579	SEMA5B	0.5909	91.5226
1580	AFF2	0.5909	91.5172
1581	PPM1B	0.5909	91.5119
1582	FEZF1	0.5908	91.5065
1583	TTN	0.5907	91.5011
1584	H2AFV	0.5907	91.4958
1585	PPT2	0.5907	91.4904
1586	BAP1	0.5906	91.485
1587	TOP1	0.5906	91.4797
1588	C5	0.5906	91.4743
1589	PRMT3	0.5905	91.4689
1590	SYNJ2	0.5904	91.4635
1591	FUZ	0.5903	91.4582
1592	PAIP2	0.5903	91.4528
1593	CAMK2D	0.5903	91.4474
1594	NCBP1	0.5902	91.4421
1595	EIF4G1	0.5901	91.4367
1596	ID3	0.5901	91.4313
1597	CUL1	0.5901	91.426
1598	NCAPH2	0.59	91.4206
1599	RBM14	0.5897	91.4152
1600	RPL29	0.5897	91.4099
1601	MT1E	0.5895	91.4045
1602	BRD1	0.5894	91.3991
1603	SYT1	0.5891	91.3938
1604	HAX1	0.589	91.3884
1605	PRDX1	0.589	91.383
1606	NEXN	0.5889	91.3776
1607	LDLR	0.5888	91.3723
1608	CHD8	0.5887	91.3669
1609	LFNG	0.5887	91.3615
1610	DHX36	0.5886	91.3562
1611	SURF1	0.5885	91.3508
1612	PTPN13	0.5884	91.3454
1613	CAMKK2	0.5884	91.3401
1614	TFAP4	0.5883	91.3347
1615	BBS1	0.5882	91.3293
1616	ATF1	0.5881	91.324
1617	MPI	0.5881	91.3186
1618	F2	0.5881	91.3132
1619	SYNGR3	0.5881	91.3078
1620	SLIT3	0.588	91.3025
1621	GLS	0.588	91.2971
1622	TSG101	0.5879	91.2917
1623	BICD2	0.5879	91.2864
1624	SCN4B	0.5878	91.281
1625	SYNGR1	0.5878	91.2756
1626	NCK2	0.5878	91.2703
1627	TLR3	0.5876	91.2649
1628	SLC6A3	0.5874	91.2595
1629	C9orf72	0.5874	91.2542
1630	ACTR1A	0.5873	91.2488
1631	TPPP	0.5873	91.2434
1632	ARHGEF1	0.5872	91.2381
1633	LTN1	0.5872	91.2327
1634	ADAM22	0.5871	91.2273
1635	SRSF11	0.5871	91.2219
1636	DYNC2LI1	0.5871	91.2166
1637	UCP2	0.5869	91.2112
1638	SBDS	0.5868	91.2058
1639	SPP1	0.5868	91.2005
1640	PRKAR1B	0.5868	91.1951
1641	ECE1	0.5867	91.1897
1642	STRIP1	0.5867	91.1844
1643	USP14	0.5867	91.179
1644	HOPX	0.5865	91.1736
1645	CERS2	0.5864	91.1683
1646	ATG16L1	0.5864	91.1629
1647	EIF4ENIF1	0.5864	91.1575
1648	DGKE	0.5864	91.1522
1649	MBD1	0.5863	91.1468
1650	SIK3	0.5863	91.1414
1651	FOXN3	0.5863	91.136
1652	H2AFX	0.5863	91.1307
1653	DDIT3	0.5862	91.1253
1654	VEGFA	0.5862	91.1199
1655	RAB23	0.5861	91.1146
1656	KCNAB1	0.5861	91.1092
1657	HIP1R	0.5861	91.1038
1658	ADAM17	0.586	91.0985
1659	RAPSN	0.586	91.0931
1660	CFL1	0.5859	91.0877
1661	SLC37A4	0.5859	91.0824
1662	EPHB4	0.5859	91.077
1663	HEY2	0.5858	91.0716
1664	HESX1	0.5857	91.0663
1665	ARSA	0.5857	91.0609
1666	NEO1	0.5856	91.0555
1667	PLS3	0.5856	91.0501
1668	IMPAD1	0.5856	91.0448
1669	PDZD4	0.5855	91.0394
1670	NOTCH2	0.5854	91.034
1671	MTHFR	0.5854	91.0287
1672	TRA2B	0.5854	91.0233
1673	MORC3	0.5853	91.0179
1674	UPF3B	0.5853	91.0126
1675	YY1	0.5853	91.0072
1676	CBS	0.5853	91.0018
1677	XPO5	0.5853	90.9965
1678	NFIB	0.585	90.9911
1679	PSMD8	0.5848	90.9857
1680	MYO10	0.5848	90.9804
1681	GLT8D1	0.5848	90.975
1682	PRKAB1	0.5847	90.9696
1683	FBXL5	0.5847	90.9642
1684	MOG	0.5846	90.9589
1685	PCSK6	0.5846	90.9535
1686	FAIM2	0.5846	90.9481
1687	HIST1H1E	0.5845	90.9428
1688	CSK	0.5845	90.9374
1689	SART1	0.5844	90.932
1690	MB	0.5843	90.9267
1691	RELA	0.5842	90.9213
1692	PLXNA4	0.5842	90.9159
1693	AKAP10	0.5842	90.9106
1694	NDUFS1	0.5842	90.9052
1695	KTN1	0.5842	90.8998
1696	EMC3	0.5842	90.8944
1697	SNCG	0.5841	90.8891
1698	DDX42	0.5841	90.8837
1699	TOP3A	0.584	90.8783
1700	CAMSAP3	0.5839	90.873
1701	CAV1	0.5839	90.8676
1702	ICK	0.5838	90.8622
1703	TRIP12	0.5838	90.8569
1704	PPP1R13L	0.5838	90.8515
1705	PUM1	0.5835	90.8461
1706	CDON	0.5835	90.8408
1707	OTOF	0.5834	90.8354
1708	PCP4	0.5833	90.83
1709	KIF1C	0.5833	90.8247
1710	TPT1	0.5832	90.8193
1711	PRPF40A	0.5832	90.8139
1712	TREX1	0.5831	90.8085
1713	UBQLN2	0.5831	90.8032
1714	MTDH	0.583	90.7978
1715	SMAD4	0.583	90.7924
1716	PNKD	0.583	90.7871
1717	NME7	0.583	90.7817
1718	EFEMP2	0.5829	90.7763
1719	ASL	0.5829	90.771
1720	TRAF4	0.5829	90.7656
1721	PODXL	0.5829	90.7602
1722	DYNLRB1	0.5828	90.7549
1723	LIMS1	0.5828	90.7495
1724	WDR19	0.5826	90.7441
1725	CBL	0.5825	90.7388
1726	SMCHD1	0.5824	90.7334
1727	DES	0.5824	90.728
1728	LMBRD1	0.5823	90.7226
1729	TUBG1	0.5823	90.7173
1730	NDUFS6	0.5823	90.7119
1731	MTM1	0.5822	90.7065
1732	PTEN	0.5821	90.7012
1733	CHUK	0.5821	90.6958
1734	FAF1	0.582	90.6904
1735	PREX1	0.582	90.6851
1736	CCM2	0.582	90.6797
1737	TRIM2	0.5818	90.6743
1738	PER1	0.5818	90.669
1739	LANCL1	0.5817	90.6636
1740	GRIN2B	0.5817	90.6582
1741	CRAT	0.5817	90.6529
1742	GEMIN2	0.5817	90.6475
1743	NAGLU	0.5817	90.6421
1744	GTF3C5	0.5816	90.6367
1745	ADIPOR2	0.5816	90.6314
1746	TAF1	0.5816	90.626
1747	S100A6	0.5815	90.6206
1748	RPL10	0.5813	90.6153
1749	PRRC2B	0.5813	90.6099
1750	COQ6	0.5813	90.6045
1751	RAD9A	0.5812	90.5992
1752	CD44	0.5812	90.5938
1753	PABPC4	0.5811	90.5884
1754	HNRNPDL	0.5811	90.5831
1755	PPARD	0.581	90.5777
1756	RAB3C	0.5808	90.5723
1757	GRIN2A	0.5808	90.5669
1758	AHSA1	0.5807	90.5616
1759	RPS4Y1	0.5807	90.5562
1760	ABCC9	0.5807	90.5508
1761	CTBP2	0.5806	90.5455
1762	GLI1	0.5805	90.5401
1763	EIF3G	0.5805	90.5347
1764	AVIL	0.5804	90.5294
1765	NNT	0.5804	90.524
1766	M6PR	0.5801	90.5186
1767	ABCC1	0.5801	90.5133
1768	CHD4	0.5801	90.5079
1769	PRMT7	0.58	90.5025
1770	SLC25A3	0.58	90.4972
1771	CPT1B	0.5799	90.4918
1772	GNB3	0.5799	90.4864
1773	PLXNA1	0.5799	90.481
1774	DIAPH2	0.5795	90.4757
1775	SMARCA5	0.5794	90.4703
1776	PYGM	0.5794	90.4649
1777	JAM3	0.5793	90.4596
1778	BCS1L	0.5793	90.4542
1779	GPM6B	0.5793	90.4488
1780	NTN1	0.5793	90.4435
1781	COPB2	0.5793	90.4381
1782	B9D1	0.5791	90.4327
1783	PLOD1	0.5791	90.4274
1784	PLEKHA1	0.5791	90.422
1785	SHANK1	0.579	90.4166
1786	SRCIN1	0.5789	90.4113
1787	ZRANB1	0.5788	90.4059
1788	ABCC4	0.5788	90.4005
1789	ENO1	0.5787	90.3951
1790	RPL10A	0.5785	90.3898
1791	TULP3	0.5785	90.3844
1792	RANGAP1	0.5783	90.379
1793	COL18A1	0.5782	90.3737
1794	SEC63	0.5782	90.3683
1795	AQP1	0.5782	90.3629
1796	MTHFD1L	0.5782	90.3576
1797	LRP2	0.5781	90.3522
1798	AP3M2	0.578	90.3468
1799	DNAJB6	0.578	90.3415
1800	FKBP4	0.5779	90.3361
1801	ASNS	0.5778	90.3307
1802	UBE2K	0.5775	90.3254
1803	MAML1	0.5775	90.32
1804	NOTCH4	0.5774	90.3146
1805	SIRT1	0.5774	90.3092
1806	CLSTN3	0.5772	90.3039
1807	DNMT3B	0.5771	90.2985
1808	CHRNB2	0.5771	90.2931
1809	GUSB	0.577	90.2878
1810	AFF4	0.577	90.2824
1811	PSMC5	0.5769	90.277
1812	BARHL1	0.5768	90.2717
1813	AP3D1	0.5768	90.2663
1814	CSDE1	0.5768	90.2609
1815	NUP35	0.5767	90.2556
1816	EMX2	0.5765	90.2502
1817	GFM1	0.5763	90.2448
1818	YAP1	0.5762	90.2395
1819	BCL2L1	0.576	90.2341
1820	HSP90AA1	0.576	90.2287
1821	ACLY	0.5759	90.2233
1822	SCN8A	0.5758	90.218
1823	DDX1	0.5758	90.2126
1824	HERC3	0.5758	90.2072
1825	SF3B2	0.5757	90.2019
1826	C19orf43	0.5757	90.1965
1827	HOXB3	0.5756	90.1911
1828	ZC3H14	0.5756	90.1858
1829	PAK3	0.5756	90.1804
1830	TRPM6	0.5754	90.175
1831	VASP	0.5754	90.1697
1832	ZNF219	0.5753	90.1643
1833	FOS	0.5753	90.1589
1834	BUB3	0.5753	90.1535
1835	C2CD3	0.5753	90.1482
1836	STAC3	0.5753	90.1428
1837	GPX4	0.5751	90.1374
1838	TCP1	0.575	90.1321
1839	VLDLR	0.5749	90.1267
1840	HNRNPD	0.5749	90.1213
1841	EPRS	0.5749	90.116
1842	CYGB	0.5748	90.1106
1843	RPA1	0.5747	90.1052
1844	CHP1	0.5746	90.0999
1845	DLC1	0.5745	90.0945
1846	OXT	0.5745	90.0891
1847	ARL13B	0.5744	90.0838
1848	RALGAPB	0.5744	90.0784
1849	GRM4	0.5744	90.073
1850	ATP6V1B2	0.5743	90.0676
1851	EDC4	0.5743	90.0623
1852	ACO2	0.5742	90.0569
1853	PIP4K2B	0.5742	90.0515
1854	KATNA1	0.5741	90.0462
1855	HNRNPA2B1	0.5741	90.0408
1856	MYOF	0.5741	90.0354
1857	ODC1	0.5741	90.0301
1858	NACA	0.5739	90.0247
1859	CEND1	0.5739	90.0193
1860	DMD	0.5738	90.014
1861	P4HA1	0.5738	90.0086
1862	MYCBP2	0.5737	90.0032
1863	MYOZ2	0.5737	89.9979
1864	CLTC	0.5737	89.9925
1865	PSIP1	0.5737	89.9871
1866	MYH1	0.5736	89.9817
1867	GPS2	0.5735	89.9764
1868	DST	0.5735	89.971
1869	NCKIPSD	0.5735	89.9656
1870	SIRPA	0.5732	89.9603
1871	NBR1	0.5731	89.9549
1872	HTRA2	0.5731	89.9495
1873	PEX2	0.5731	89.9442
1874	DNAJA1	0.573	89.9388
1875	KIF22	0.573	89.9334
1876	LRPPRC	0.573	89.9281
1877	NEK1	0.5728	89.9227
1878	BARD1	0.5727	89.9173
1879	ATXN10	0.5727	89.912
1880	ALDH2	0.5726	89.9066
1881	GRIA1	0.5726	89.9012
1882	NDUFS3	0.5726	89.8958
1883	CDK5R1	0.5726	89.8905
1884	EPAS1	0.5724	89.8851
1885	CORO1C	0.5722	89.8797
1886	KPNB1	0.5722	89.8744
1887	UBA3	0.572	89.869
1888	SACM1L	0.5719	89.8636
1889	PIGU	0.5719	89.8583
1890	PPP1R1B	0.5719	89.8529
1891	NR4A1	0.5719	89.8475
1892	SYN1	0.5719	89.8422
1893	TNNT2	0.5719	89.8368
1894	UBA52	0.5719	89.8314
1895	NDUFB9	0.5719	89.826
1896	PTBP1	0.5718	89.8207
1897	OTX1	0.5718	89.8153
1898	RIPK1	0.5718	89.8099
1899	C19orf60	0.5718	89.8046
1900	AK1	0.5717	89.7992
1901	PLK4	0.5716	89.7938
1902	PDGFRB	0.5716	89.7885
1903	LRRTM1	0.5715	89.7831
1904	DMXL2	0.5715	89.7777
1905	VPS13A	0.5714	89.7724
1906	ARNT	0.5714	89.767
1907	RAB6A	0.5713	89.7616
1908	EFTUD2	0.5713	89.7563
1909	HNRNPR	0.5713	89.7509
1910	HSPG2	0.5712	89.7455
1911	PRKCD	0.5712	89.7401
1912	SRSF3	0.5711	89.7348
1913	SRSF6	0.5711	89.7294
1914	KIF1A	0.5711	89.724
1915	PCYT2	0.5711	89.7187
1916	ACACB	0.5709	89.7133
1917	NDFIP1	0.5708	89.7079
1918	USP47	0.5708	89.7026
1919	CIT	0.5707	89.6972
1920	OSBPL1A	0.5707	89.6918
1921	ZFYVE26	0.5707	89.6865
1922	ZFPM2	0.5706	89.6811
1923	FGFR2	0.5705	89.6757
1924	SAFB2	0.5705	89.6704
1925	CDH23	0.5704	89.665
1926	COQ7	0.5702	89.6596
1927	SIK1	0.5702	89.6542
1928	DBNL	0.5701	89.6489
1929	TRPC3	0.5701	89.6435
1930	RNH1	0.5701	89.6381
1931	GSTP1	0.5701	89.6328
1932	MYH11	0.5701	89.6274
1933	YTHDF2	0.57	89.622
1934	VPS54	0.57	89.6167
1935	DCTN2	0.5698	89.6113
1936	KDM2B	0.5698	89.6059
1937	PMM2	0.5698	89.6006
1938	CACNA1B	0.5698	89.5952
1939	DNM3	0.5698	89.5898
1940	CALD1	0.5697	89.5845
1941	OTX2	0.5696	89.5791
1942	THBS1	0.5695	89.5737
1943	RPGRIP1L	0.5695	89.5683
1944	FBXO45	0.5694	89.563
1945	LRP8	0.5694	89.5576
1946	WWP1	0.5693	89.5522
1947	SLC2A4	0.5693	89.5469
1948	NDUFB8	0.5693	89.5415
1949	RABGGTA	0.5692	89.5361
1950	EHBP1L1	0.5692	89.5308
1951	DYSF	0.5692	89.5254
1952	APLNR	0.5691	89.52
1953	ITPA	0.5691	89.5147
1954	RRM2B	0.5691	89.5093
1955	HUS1	0.569	89.5039
1956	CHD7	0.569	89.4986
1957	MGAT1	0.5689	89.4932
1958	STAG2	0.5689	89.4878
1959	RBMX	0.5689	89.4824
1960	MCM2	0.5688	89.4771
1961	NUAK1	0.5687	89.4717
1962	CIR1	0.5687	89.4663
1963	CASP8	0.5687	89.461
1964	IDE	0.5686	89.4556
1965	YIPF5	0.5685	89.4502
1966	PAK1IP1	0.5685	89.4449
1967	TGFBR3	0.5683	89.4395
1968	RHEB	0.5683	89.4341
1969	GNB5	0.5682	89.4288
1970	RPS9	0.5682	89.4234
1971	CLCC1	0.5681	89.418
1972	UBA2	0.568	89.4126
1973	PTPRC	0.5678	89.4073
1974	EPB41L2	0.5678	89.4019
1975	S100A1	0.5677	89.3965
1976	ZNF711	0.5676	89.3912
1977	GBE1	0.5676	89.3858
1978	TEAD2	0.5675	89.3804
1979	SERP1	0.5675	89.3751
1980	ERG	0.5674	89.3697
1981	CCT7	0.5674	89.3643
1982	SCO2	0.5673	89.359
1983	SFRP1	0.5673	89.3536
1984	UBR3	0.5673	89.3482
1985	UFL1	0.5673	89.3429
1986	MYD88	0.5673	89.3375
1987	PHF2	0.5673	89.3321
1988	COL2A1	0.5673	89.3267
1989	MYO18B	0.5672	89.3214
1990	PDSS2	0.5672	89.316
1991	SLC12A7	0.567	89.3106
1992	CSPG5	0.567	89.3053
1993	RPS6KA5	0.5669	89.2999
1994	KIF14	0.5669	89.2945
1995	ATP13A2	0.5667	89.2892
1996	PTDSS1	0.5666	89.2838
1997	DHCR24	0.5665	89.2784
1998	UNC5B	0.5664	89.2731
[truncated: 16,879 more rows]

## Sheet: Table S5 (GMS)
	Gene_Name	mantis_ml_proba	mantis_ml_perc
0	IFT172	0.999768	100
1	IFT140	0.999726	99.9946
2	SCN5A	0.999706	99.9893
3	BBS7	0.999693	99.9839
4	AHI1	0.999506	99.9785
5	IFT122	0.99949	99.9732
6	MYH6	0.999481	99.9678
7	BBS4	0.999472	99.9624
8	WDR19	0.999414	99.957
9	NDUFS1	0.9992	99.9517
10	PMPCB	0.999153	99.9463
11	GLI3	0.999149	99.9409
12	MCCC2	0.999143	99.9356
13	TTN	0.998975	99.9302
14	COL2A1	0.998916	99.9248
15	MKS1	0.998831	99.9195
16	CUBN	0.998811	99.9141
17	TH	0.998771	99.9087
18	CPS1	0.998743	99.9034
19	RYR2	0.998734	99.898
20	HMGCL	0.998715	99.8926
21	HADHA	0.998713	99.8873
22	MKKS	0.998661	99.8819
23	RPGRIP1L	0.998637	99.8765
24	ETFDH	0.998636	99.8711
25	BBS1	0.998631	99.8658
26	BRCA2	0.998615	99.8604
27	C2CD3	0.99857	99.855
28	MYO7A	0.998528	99.8497
29	CYP17A1	0.998399	99.8443
30	SCN2A	0.998392	99.8389
31	PCCA	0.998382	99.8336
32	SCN8A	0.99838	99.8282
33	GNAT1	0.998363	99.8228
34	SLC34A1	0.998338	99.8175
35	CEP290	0.998256	99.8121
36	PCCB	0.998129	99.8067
37	PFAS	0.998046	99.8014
38	PAX2	0.997974	99.796
39	COL11A1	0.997959	99.7906
40	COL3A1	0.997945	99.7852
41	SCN3A	0.997898	99.7799
42	BBS10	0.997766	99.7745
43	LAMB2	0.997752	99.7691
44	COL1A1	0.99771	99.7638
45	TRAF3IP1	0.997684	99.7584
46	FGFR2	0.997673	99.753
47	APOB	0.997661	99.7477
48	BCKDHB	0.997607	99.7423
49	TCTN1	0.997582	99.7369
50	BFSP2	0.997567	99.7316
51	F5	0.997562	99.7262
52	ACADM	0.997542	99.7208
53	CPT1A	0.997537	99.7155
54	CCDC40	0.997412	99.7101
55	ESR1	0.997377	99.7047
56	ARL13B	0.997295	99.6993
57	CAT	0.997261	99.694
58	GPI	0.997243	99.6886
59	CHRNA1	0.997196	99.6832
60	CACNA1C	0.997177	99.6779
61	FREM2	0.99714	99.6725
62	COL7A1	0.997075	99.6671
63	SCN9A	0.997058	99.6618
64	RPE65	0.997024	99.6564
65	CACNB2	0.996998	99.651
66	DARS2	0.99698	99.6457
67	RPGRIP1	0.996944	99.6403
68	CNGB1	0.996925	99.6349
69	KARS	0.99692	99.6295
70	ATP2A1	0.996905	99.6242
71	SPEF2	0.996847	99.6188
72	F2	0.996841	99.6134
73	EYA1	0.99683	99.6081
74	DYNC2H1	0.996823	99.6027
75	EGFR	0.996819	99.5973
76	ATP1A3	0.996812	99.592
77	SLITRK6	0.996781	99.5866
78	DLD	0.996777	99.5812
79	RYR1	0.996748	99.5759
80	GLI2	0.99674	99.5705
81	TFAP2B	0.996735	99.5651
82	MED1	0.99672	99.5598
83	FRAS1	0.996716	99.5544
84	ATP8A2	0.99671	99.549
85	NARS2	0.996693	99.5436
86	CHRNA3	0.996689	99.5383
87	COL4A3	0.996682	99.5329
88	GLB1	0.996675	99.5275
89	USH2A	0.99661	99.5222
90	DLAT	0.996549	99.5168
91	IVD	0.996545	99.5114
92	GNAT2	0.996542	99.5061
93	GATA3	0.996534	99.5007
94	TULP1	0.996528	99.4953
95	NTRK1	0.996526	99.49
96	SLC25A13	0.996463	99.4846
97	SCN1A	0.996463	99.4792
98	WDR35	0.996392	99.4739
99	FGA	0.996339	99.4685
100	ARG1	0.996301	99.4631
101	KIT	0.996289	99.4577
102	GPD2	0.996279	99.4524
103	FBN1	0.996254	99.447
104	SDHA	0.996222	99.4416
105	ASS1	0.996187	99.4363
106	C3	0.996172	99.4309
107	SHH	0.996146	99.4255
108	ACO1	0.996088	99.4202
109	LRRK2	0.996077	99.4148
110	TFAP2A	0.996068	99.4094
111	RHO	0.99603	99.4041
112	EARS2	0.995985	99.3987
113	ARL6	0.995955	99.3933
114	GRIN1	0.995944	99.388
115	TYR	0.995792	99.3826
116	F7	0.995787	99.3772
117	MTHFD1L	0.995763	99.3718
118	HEXB	0.995723	99.3665
119	SLC8A1	0.995688	99.3611
120	IFT57	0.995598	99.3557
121	PITX2	0.995584	99.3504
122	ACADVL	0.995561	99.345
123	RP1	0.995551	99.3396
124	MIP	0.995432	99.3343
125	ITGA8	0.995323	99.3289
126	COL1A2	0.995319	99.3235
127	LRP6	0.995313	99.3182
128	CRB1	0.995281	99.3128
129	PAX6	0.995256	99.3074
130	HNF4A	0.995229	99.3021
131	NOS1	0.995145	99.2967
132	OAT	0.995032	99.2913
133	TNNT2	0.995008	99.2859
134	LAMA3	0.994987	99.2806
135	NIPBL	0.994949	99.2752
136	BMP2	0.994948	99.2698
137	LPIN1	0.994915	99.2645
138	SPTA1	0.994824	99.2591
139	USH1G	0.994781	99.2537
140	GRIN2B	0.994767	99.2484
141	MED12	0.994653	99.243
142	TGFB2	0.994599	99.2376
143	IFT80	0.994575	99.2323
144	TMPRSS6	0.99456	99.2269
145	MCCC1	0.994519	99.2215
146	BMP7	0.994452	99.2161
147	HSD17B4	0.994442	99.2108
148	DBT	0.99441	99.2054
149	NF1	0.994346	99.2
150	COX15	0.994223	99.1947
151	WRN	0.99414	99.1893
152	BBS5	0.994101	99.1839
153	LAMA1	0.994051	99.1786
154	ADCY3	0.994019	99.1732
155	CRYBB2	0.993984	99.1678
156	SCN4A	0.99398	99.1625
157	LAMB3	0.993968	99.1571
158	PLOD1	0.993954	99.1517
159	CACNA1S	0.993951	99.1464
160	ABCA1	0.993841	99.141
161	HADHB	0.993811	99.1356
162	TP63	0.993666	99.1302
163	SIX1	0.993656	99.1249
164	OGDH	0.9936	99.1195
165	NDUFS3	0.993553	99.1141
166	COL5A1	0.993536	99.1088
167	DNAH5	0.993513	99.1034
168	RAD50	0.993506	99.098
169	ATM	0.993477	99.0927
170	PKP2	0.993468	99.0873
171	NDUFV1	0.993467	99.0819
172	CACNA1A	0.993431	99.0766
173	DDC	0.993407	99.0712
174	ALDH1A2	0.993362	99.0658
175	LARS	0.99334	99.0605
176	PTCH1	0.993322	99.0551
177	HNF1B	0.993303	99.0497
178	SALL1	0.993133	99.0443
179	CRYBA1	0.993118	99.039
180	ACACA	0.99309	99.0336
181	EXT2	0.993087	99.0282
182	LAMB1	0.993031	99.0229
183	CTNNB1	0.993026	99.0175
184	AGL	0.992964	99.0121
185	HEXA	0.992948	99.0068
186	CYP1A1	0.992945	99.0014
187	BLM	0.992898	98.996
188	INHBA	0.992824	98.9907
189	KCNA1	0.992811	98.9853
190	THBS1	0.992785	98.9799
191	PPARG	0.99258	98.9746
192	GATA1	0.992578	98.9692
193	PLA2G6	0.992495	98.9638
194	FGG	0.99237	98.9584
195	DMD	0.992364	98.9531
196	IRS1	0.992336	98.9477
197	CCDC39	0.992322	98.9423
198	NOS2	0.992311	98.937
199	FGF8	0.992301	98.9316
200	TF	0.992264	98.9262
201	SCNN1B	0.992242	98.9209
202	ALDH5A1	0.992206	98.9155
203	SIX3	0.992124	98.9101
204	CDH23	0.992121	98.9048
205	CYP11B1	0.992108	98.8994
206	LDLR	0.992058	98.894
207	HNF1A	0.99205	98.8886
208	ATR	0.99204	98.8833
209	BMP4	0.991972	98.8779
210	PDHX	0.99194	98.8725
211	DHCR7	0.991918	98.8672
212	PDGFRA	0.991875	98.8618
213	RARS2	0.991844	98.8564
214	DNAAF1	0.991836	98.8511
215	CC2D2A	0.991795	98.8457
216	ABCA12	0.99171	98.8403
217	BMPR1A	0.991566	98.835
218	INSR	0.991559	98.8296
219	SMO	0.991538	98.8242
220	NPHP3	0.991135	98.8189
221	NKX2-5	0.991128	98.8135
222	MTR	0.991097	98.8081
223	PKLR	0.990925	98.8027
224	ACADS	0.990924	98.7974
225	PFKM	0.990923	98.792
226	MTOR	0.990899	98.7866
227	LIPC	0.990888	98.7813
228	SLC35D1	0.990863	98.7759
229	LRP5	0.990787	98.7705
230	MYO5A	0.990785	98.7652
231	SLC6A4	0.990768	98.7598
232	HIF1A	0.990748	98.7544
233	TULP3	0.990714	98.7491
234	PKHD1	0.990608	98.7437
235	ATP7A	0.990522	98.7383
236	APOA1	0.990472	98.733
237	COL4A2	0.990464	98.7276
238	JAG1	0.990448	98.7222
239	MEF2C	0.990387	98.7168
240	GBA	0.990362	98.7115
241	ATP7B	0.990353	98.7061
242	ROBO2	0.990309	98.7007
243	CHRNB2	0.990308	98.6954
244	ROR2	0.99028	98.69
245	STRA6	0.990188	98.6846
246	SHMT2	0.990175	98.6793
247	AKAP6	0.990117	98.6739
248	NOG	0.989991	98.6685
249	GATA2	0.989968	98.6632
250	ALX4	0.989935	98.6578
251	WDPCP	0.989923	98.6524
252	NDUFS2	0.989791	98.6471
253	XIRP2	0.989772	98.6417
254	PROC	0.989759	98.6363
255	BCL2	0.989735	98.6309
256	CFTR	0.989698	98.6256
257	PPARGC1A	0.989698	98.6202
258	EDN1	0.989663	98.6148
259	NRG1	0.989661	98.6095
260	WNT3A	0.989659	98.6041
261	EPRS	0.989575	98.5987
262	PKD1L1	0.989559	98.5934
263	LAMA5	0.989542	98.588
264	SLX4	0.989516	98.5826
265	FRS2	0.989409	98.5773
266	TGFBR3	0.989345	98.5719
267	DSP	0.989311	98.5665
268	LGR5	0.989301	98.5612
269	KIF20B	0.989266	98.5558
270	RPGR	0.989207	98.5504
271	LAMC2	0.989164	98.545
272	PIK3CG	0.989149	98.5397
273	OCA2	0.989148	98.5343
274	F8	0.98909	98.5289
275	NRP1	0.989079	98.5236
276	RS1	0.989056	98.5182
277	CACNA1B	0.98898	98.5128
278	GHR	0.988913	98.5075
279	NEB	0.988822	98.5021
280	NR4A3	0.988768	98.4967
281	TBX1	0.988719	98.4914
282	LRP4	0.988701	98.486
283	OGG1	0.988677	98.4806
284	ATP6V0A4	0.98866	98.4753
285	AARS2	0.988618	98.4699
286	FN1	0.988613	98.4645
287	BRCA1	0.988535	98.4591
288	CDON	0.988532	98.4538
289	TBX5	0.988494	98.4484
290	FGF10	0.988467	98.443
291	TLR4	0.988444	98.4377
292	ACTA1	0.988349	98.4323
293	PTGS2	0.988336	98.4269
294	PCDH15	0.988308	98.4216
295	GOT1	0.988283	98.4162
296	LPL	0.988241	98.4108
297	BBS9	0.988154	98.4055
298	TTC8	0.988086	98.4001
299	KRT2	0.988037	98.3947
300	SCNN1A	0.987974	98.3893
301	LRP2	0.987964	98.384
302	CPT1B	0.987961	98.3786
303	MYH7	0.987894	98.3732
304	SLC26A5	0.987743	98.3679
305	POR	0.987718	98.3625
306	FXN	0.98762	98.3571
307	KRT4	0.987599	98.3518
308	GLRB	0.987563	98.3464
309	PAX8	0.987545	98.341
310	GLI1	0.987528	98.3357
311	CRYAA	0.987497	98.3303
312	FAH	0.987465	98.3249
313	PDE6G	0.987448	98.3196
314	NDUFA9	0.987416	98.3142
315	TMEM67	0.987206	98.3088
316	HMGCR	0.987198	98.3034
317	CHRNA4	0.98719	98.2981
318	ERBB4	0.987176	98.2927
319	ATRX	0.98716	98.2873
320	ATF6	0.987152	98.282
321	SLC6A3	0.987146	98.2766
322	PHGDH	0.987117	98.2712
323	ERCC4	0.987086	98.2659
324	ABCA4	0.987049	98.2605
325	DLG1	0.987032	98.2551
326	FGF9	0.987019	98.2498
327	OTC	0.986985	98.2444
328	CHD7	0.986984	98.239
329	AKT1	0.986822	98.2337
330	GC	0.986807	98.2283
331	PDE6B	0.986804	98.2229
332	GK	0.986783	98.2175
333	SUCLA2	0.986748	98.2122
334	MYL2	0.986701	98.2068
335	COL4A1	0.986657	98.2014
336	PDGFRB	0.986654	98.1961
337	NEDD4	0.986638	98.1907
338	GLRA1	0.986625	98.1853
339	EP300	0.986609	98.18
340	MPI	0.98659	98.1746
341	FMN1	0.986564	98.1692
342	SOX9	0.986558	98.1639
343	ATP1A2	0.986545	98.1585
344	PLCG2	0.986487	98.1531
345	ITPR2	0.986418	98.1478
346	PIGQ	0.9864	98.1424
347	NOTCH1	0.98635	98.137
348	WNT5A	0.98629	98.1316
349	PROX1	0.986212	98.1263
350	TPP1	0.986193	98.1209
351	ERBB3	0.986175	98.1155
352	NDUFV2	0.98612	98.1102
353	LEP	0.986084	98.1048
354	DNMT3A	0.986065	98.0994
355	ACE	0.986011	98.0941
356	SYNE1	0.985955	98.0887
357	GART	0.985931	98.0833
358	STAT3	0.985918	98.078
359	HCN4	0.985908	98.0726
360	WNT4	0.985906	98.0672
361	GABRB3	0.985867	98.0618
362	CASK	0.985704	98.0565
363	CYP1A2	0.985698	98.0511
364	CACNA1F	0.985493	98.0457
365	ACAD9	0.985473	98.0404
366	GLUD1	0.985465	98.035
367	FGFR1	0.98542	98.0296
368	RUNX2	0.985384	98.0243
369	MBD4	0.985353	98.0189
370	VPS13D	0.985273	98.0135
371	EYA4	0.985108	98.0082
372	SLC12A5	0.985101	98.0028
373	ACAT1	0.985098	97.9974
374	ICAM1	0.985077	97.9921
375	TRPM6	0.985033	97.9867
376	DLX5	0.984977	97.9813
377	WNT1	0.98493	97.9759
378	PCK1	0.98488	97.9706
379	ITGB1	0.984862	97.9652
380	TRAF6	0.984861	97.9598
381	AKAP9	0.984857	97.9545
382	ANK1	0.984851	97.9491
383	ACADL	0.984822	97.9437
384	COL17A1	0.984816	97.9384
385	ROM1	0.984715	97.933
386	PPM1K	0.984605	97.9276
387	PALB2	0.984526	97.9223
388	FOXC2	0.984526	97.9169
389	ADAMTS13	0.98452	97.9115
390	KCNQ1	0.984517	97.9062
391	SOX6	0.984511	97.9008
392	NOS3	0.984459	97.8954
393	TIMELESS	0.984363	97.89
394	PKD2	0.984314	97.8847
395	VLDLR	0.98417	97.8793
396	CNGA3	0.984043	97.8739
397	FAT1	0.983838	97.8686
398	SOX11	0.983765	97.8632
399	CYP11A1	0.98374	97.8578
400	NOTCH2	0.983522	97.8525
401	TGFB1	0.983509	97.8471
402	FECH	0.983506	97.8417
403	IGF1	0.9835	97.8364
404	FH	0.983492	97.831
405	MCM10	0.98341	97.8256
406	GUCA1A	0.983406	97.8203
407	CASP8	0.983406	97.8149
408	JAK2	0.983375	97.8095
409	DYNC2LI1	0.983309	97.8041
410	TJP2	0.98326	97.7988
411	SLC3A1	0.983221	97.7934
412	CAV1	0.983212	97.788
413	ITGB4	0.983193	97.7827
414	GPC3	0.983166	97.7773
415	APOA4	0.983096	97.7719
416	DBH	0.982997	97.7666
417	GGCX	0.982936	97.7612
418	MTHFD1	0.982893	97.7558
419	ASPH	0.982876	97.7505
420	ALDOB	0.982695	97.7451
421	MMP13	0.982662	97.7397
422	FOXP2	0.982547	97.7344
423	SLIT2	0.982526	97.729
424	XDH	0.982501	97.7236
425	RTTN	0.982492	97.7182
426	SRC	0.982365	97.7129
427	MTHFS	0.982303	97.7075
428	LAMA2	0.982239	97.7021
429	AKR1B1	0.982083	97.6968
430	TSC1	0.982076	97.6914
431	DRD2	0.982046	97.686
432	FAT4	0.981917	97.6807
433	KCNA2	0.981893	97.6753
434	ANK2	0.981769	97.6699
435	KRT6A	0.981697	97.6646
436	KRT14	0.981693	97.6592
437	TEK	0.981675	97.6538
438	ANGPTL3	0.981673	97.6484
439	FOXH1	0.981656	97.6431
440	PEX13	0.981572	97.6377
441	CRYGD	0.981492	97.6323
442	SIX2	0.981429	97.627
443	MCOLN3	0.981315	97.6216
444	ANK3	0.981264	97.6162
445	COL12A1	0.981263	97.6109
446	PGAP1	0.981216	97.6055
447	PLG	0.981104	97.6001
448	HSPG2	0.981056	97.5948
449	ATP6V1B1	0.981055	97.5894
450	HTR2B	0.980878	97.584
451	CDK5RAP2	0.980865	97.5787
452	CDH3	0.980831	97.5733
453	TTC26	0.980653	97.5679
454	SZT2	0.980606	97.5625
455	LTBP1	0.980557	97.5572
456	EXT1	0.980554	97.5518
457	IARS2	0.980418	97.5464
458	ISL1	0.980402	97.5411
459	RP1L1	0.98038	97.5357
460	KCNE1	0.98035	97.5303
461	COL5A2	0.980212	97.525
462	ABCB11	0.980154	97.5196
463	ALX1	0.980152	97.5142
464	DCLRE1A	0.980095	97.5089
465	EFEMP1	0.980064	97.5035
466	ITGA2	0.980033	97.4981
467	OSR1	0.980004	97.4928
468	SHC1	0.979981	97.4874
469	AKR1A1	0.97996	97.482
470	NR5A2	0.97993	97.4766
471	GSS	0.979893	97.4713
472	EVC	0.97978	97.4659
473	FZD3	0.979707	97.4605
474	BCKDHA	0.979678	97.4552
475	PKD1	0.979667	97.4498
476	MAPK1	0.979653	97.4444
477	ERCC2	0.979587	97.4391
478	DLST	0.979579	97.4337
479	EN1	0.979559	97.4283
480	SLC34A2	0.979489	97.423
481	LHX1	0.979467	97.4176
482	ERCC6	0.979427	97.4122
483	NPHS1	0.979426	97.4069
484	ATP2B2	0.979398	97.4015
485	TARS2	0.979355	97.3961
486	RELN	0.979333	97.3907
487	MTHFD2	0.979284	97.3854
488	PDE6A	0.979203	97.38
489	RAX	0.979157	97.3746
490	KCNQ2	0.979078	97.3693
491	PCNT	0.979055	97.3639
492	CLN6	0.978932	97.3585
493	CLCN1	0.97893	97.3532
494	POU4F3	0.978929	97.3478
495	GRK1	0.978915	97.3424
496	DPAGT1	0.978892	97.3371
497	BCAT2	0.978786	97.3317
498	NTRK2	0.978728	97.3263
499	ALAS2	0.978722	97.3209
500	DVL2	0.978688	97.3156
501	LARS2	0.978489	97.3102
502	GCDH	0.978399	97.3048
503	CNGA1	0.978323	97.2995
504	USH1C	0.978313	97.2941
505	POMGNT1	0.978161	97.2887
506	RARB	0.978118	97.2834
507	PAM	0.977994	97.278
508	KIF16B	0.977867	97.2726
509	UGGT1	0.977761	97.2673
510	STAR	0.977715	97.2619
511	RGS9	0.977638	97.2565
512	FOXC1	0.977573	97.2512
513	CHM	0.977463	97.2458
514	KCNJ2	0.977427	97.2404
515	NDP	0.977419	97.235
516	GNS	0.977344	97.2297
517	SMAD3	0.977328	97.2243
518	MYBPC3	0.977273	97.2189
519	EDA	0.977271	97.2136
520	CASQ2	0.977256	97.2082
521	ENPP1	0.977172	97.2028
522	PDSS2	0.977138	97.1975
523	RET	0.977123	97.1921
524	UTRN	0.977101	97.1867
525	CRYGB	0.976994	97.1814
526	COL4A4	0.976971	97.176
527	AARS	0.976936	97.1706
528	DRD1	0.976925	97.1653
529	IFT74	0.976892	97.1599
530	KCNJ1	0.97685	97.1545
531	MTAP	0.976757	97.1491
532	HHIP	0.976702	97.1438
533	SLC11A2	0.976652	97.1384
534	ACTC1	0.976619	97.133
535	EXOC4	0.976588	97.1277
536	POMT1	0.976436	97.1223
537	ALDH6A1	0.976349	97.1169
538	PLCB1	0.976197	97.1116
539	VCAN	0.976149	97.1062
540	ALG8	0.976087	97.1008
541	LEF1	0.976063	97.0955
542	CYP7A1	0.975998	97.0901
543	PCSK5	0.975741	97.0847
544	MYH10	0.975668	97.0794
545	CCDC66	0.975659	97.074
546	ALOX12B	0.975553	97.0686
547	EIF2AK4	0.975536	97.0632
548	ABCB7	0.975518	97.0579
549	TNF	0.975426	97.0525
550	BCL11B	0.975396	97.0471
551	GRHL2	0.975387	97.0418
552	AQP1	0.975191	97.0364
553	PSEN1	0.975088	97.031
554	CYP2E1	0.975034	97.0257
555	MYH9	0.975016	97.0203
556	LDHA	0.974937	97.0149
557	GALC	0.974896	97.0096
558	SLC26A3	0.974839	97.0042
559	RXRA	0.974719	96.9988
560	CYP26A1	0.974607	96.9934
561	SPTBN1	0.974592	96.9881
562	PAX3	0.974589	96.9827
563	KIF7	0.974518	96.9773
564	ACAD8	0.974398	96.972
565	TAT	0.974381	96.9666
566	TRPM7	0.974367	96.9612
567	PTGS1	0.974361	96.9559
568	TWIST1	0.974311	96.9505
569	RAD54L	0.974311	96.9451
570	ENO1	0.974217	96.9398
571	SRD5A3	0.974157	96.9344
572	SLC22A5	0.974142	96.929
573	CD36	0.974118	96.9237
574	CLN8	0.974095	96.9183
575	SLC2A2	0.974042	96.9129
576	DSCAM	0.974002	96.9075
577	ADM	0.97384	96.9022
578	HPN	0.973778	96.8968
579	AGRN	0.973723	96.8914
580	GRHL3	0.973634	96.8861
581	ITGA6	0.973611	96.8807
582	CNNM4	0.973537	96.8753
583	INTU	0.973243	96.87
584	CLDN19	0.973152	96.8646
585	WARS2	0.972974	96.8592
586	PDX1	0.972973	96.8539
587	ADCY9	0.972962	96.8485
588	LAMC3	0.972948	96.8431
589	ATG7	0.972946	96.8378
590	AFG3L2	0.972938	96.8324
591	CLN3	0.972897	96.827
592	NR5A1	0.972892	96.8216
593	CELSR1	0.972822	96.8163
594	NAV2	0.972742	96.8109
595	PLD1	0.972655	96.8055
596	FARS2	0.97258	96.8002
597	FZD6	0.972578	96.7948
598	ROBO1	0.972437	96.7894
599	IL4	0.972415	96.7841
600	SCARB1	0.972355	96.7787
601	ESR2	0.97224	96.7733
602	TNNI3	0.972231	96.768
603	BTK	0.972201	96.7626
604	NR1H4	0.972163	96.7572
605	PFKL	0.972098	96.7519
606	COL19A1	0.972064	96.7465
607	IFT52	0.972017	96.7411
608	SMAD4	0.971952	96.7357
609	TLN1	0.971941	96.7304
610	TRIP11	0.971908	96.725
611	SLC4A1	0.971905	96.7196
612	RORA	0.971791	96.7143
613	MTMR2	0.97177	96.7089
614	LEPR	0.971725	96.7035
615	FBN2	0.971694	96.6982
616	TERT	0.971671	96.6928
617	CENPF	0.971631	96.6874
618	TBX3	0.971527	96.6821
619	SMPD1	0.971437	96.6767
620	LDB3	0.97142	96.6713
621	SYNE2	0.971404	96.666
622	ILK	0.971392	96.6606
623	AMT	0.971365	96.6552
624	CSRP3	0.971348	96.6498
625	MAN2A1	0.971291	96.6445
626	TGFBI	0.971263	96.6391
627	FOXN1	0.971253	96.6337
628	NALCN	0.971239	96.6284
629	SRF	0.971207	96.623
630	ATP1A1	0.971174	96.6176
631	GCK	0.971136	96.6123
632	SPAG17	0.971054	96.6069
633	CEP164	0.971021	96.6015
634	B9D1	0.970986	96.5962
635	DNMT3B	0.970869	96.5908
636	EDNRA	0.970835	96.5854
637	SLC27A4	0.970758	96.58
638	COX10	0.970578	96.5747
639	ACTG1	0.970564	96.5693
640	TGFBR2	0.970534	96.5639
641	APOH	0.970532	96.5586
642	PTEN	0.970485	96.5532
643	SCNN1G	0.970345	96.5478
644	NEK1	0.970335	96.5425
645	HGFAC	0.970244	96.5371
646	SIX6	0.97023	96.5317
647	MERTK	0.970229	96.5264
648	CABP4	0.970069	96.521
649	FLNB	0.970047	96.5156
650	ADA	0.970029	96.5103
651	CNTNAP1	0.970001	96.5049
652	SLC9A1	0.96987	96.4995
653	GNE	0.969814	96.4941
654	STK36	0.969754	96.4888
655	SIX4	0.969727	96.4834
656	JUP	0.969724	96.478
657	ALDH1A3	0.969701	96.4727
658	F10	0.969627	96.4673
659	L1CAM	0.969448	96.4619
660	FAS	0.969441	96.4566
661	HYAL2	0.969434	96.4512
662	WNT9B	0.969411	96.4458
663	ACSS1	0.968966	96.4405
664	ABCC6	0.968832	96.4351
665	INVS	0.968824	96.4297
666	BSG	0.968778	96.4244
667	CYP26B1	0.96871	96.419
668	SPATA7	0.968686	96.4136
669	IL6	0.968674	96.4082
670	INS	0.968674	96.4029
671	HLCS	0.968628	96.3975
672	SDHB	0.968612	96.3921
673	RTEL1	0.968589	96.3868
674	SUMF1	0.968531	96.3814
675	C5orf42	0.96851	96.376
676	PROM1	0.968468	96.3707
677	COL10A1	0.968398	96.3653
678	ITPR3	0.968353	96.3599
679	BBS2	0.968259	96.3546
680	FZD5	0.968124	96.3492
681	SEMA3C	0.967937	96.3438
682	GLDC	0.967842	96.3385
683	POSTN	0.967684	96.3331
684	TCAP	0.96767	96.3277
685	CNGB3	0.967644	96.3223
686	BCKDK	0.967602	96.317
687	PRKD1	0.967496	96.3116
688	KCNQ3	0.967414	96.3062
689	FOXO1	0.967362	96.3009
690	ALDH2	0.96735	96.2955
691	RBBP8	0.96724	96.2901
692	MECP2	0.967227	96.2848
693	PDE4D	0.967204	96.2794
694	MTM1	0.967175	96.274
695	TCIRG1	0.967174	96.2687
696	RBP4	0.967141	96.2633
697	MASP1	0.967065	96.2579
698	AGT	0.967039	96.2525
699	PIKFYVE	0.966924	96.2472
700	NOX4	0.966726	96.2418
701	PDE2A	0.96672	96.2364
702	LAMA4	0.966605	96.2311
703	SLC12A1	0.966574	96.2257
704	KCNMA1	0.966485	96.2203
705	STAT1	0.966464	96.215
706	PTK7	0.966461	96.2096
707	EXTL3	0.966421	96.2042
708	GRID2	0.966366	96.1989
709	GDF5	0.966327	96.1935
710	BMP10	0.966163	96.1881
711	ALDH7A1	0.966131	96.1828
712	MUSK	0.965994	96.1774
713	CD4	0.96597	96.172
714	GRIA3	0.965963	96.1666
715	RDH10	0.96592	96.1613
716	TMC1	0.965894	96.1559
717	MYO15A	0.965884	96.1505
718	DLL1	0.965718	96.1452
719	PDHA1	0.965671	96.1398
720	QDPR	0.965669	96.1344
721	ASL	0.965613	96.1291
722	PROS1	0.965558	96.1237
723	WNT7B	0.965447	96.1183
724	MYH3	0.965394	96.113
725	CFB	0.965343	96.1076
726	NOD2	0.965295	96.1022
727	FANCM	0.965153	96.0969
728	FOLR1	0.965015	96.0915
729	ALG13	0.964978	96.0861
730	UROD	0.964894	96.0807
731	SPTB	0.964819	96.0754
732	KNG1	0.964807	96.07
733	OCRL	0.96478	96.0646
734	IMPDH2	0.964687	96.0593
735	VSX1	0.964626	96.0539
736	TNFRSF11B	0.964575	96.0485
737	PC	0.964526	96.0432
738	FGB	0.96445	96.0378
739	PKD2L1	0.964348	96.0324
740	VAX2	0.96425	96.0271
741	COQ7	0.964226	96.0217
742	HERC2	0.964212	96.0163
743	BCL11A	0.964207	96.011
744	LRP1B	0.964169	96.0056
745	PHACTR4	0.964145	96.0002
746	FSCN2	0.964132	95.9948
747	BARD1	0.964072	95.9895
748	APOA5	0.963932	95.9841
749	CHRNB4	0.963844	95.9787
750	NSDHL	0.963819	95.9734
751	ABCG5	0.963702	95.968
752	GJA1	0.963697	95.9626
753	MOCS1	0.963651	95.9573
754	HLA-DQB1	0.96365	95.9519
755	KIF27	0.963635	95.9465
756	KRT1	0.963521	95.9412
757	PDPK1	0.96351	95.9358
758	C8B	0.963486	95.9304
759	BAK1	0.963315	95.9251
760	IFIH1	0.963307	95.9197
761	USP9X	0.963173	95.9143
762	MTTP	0.963108	95.9089
763	KCNJ11	0.962943	95.9036
764	ACTB	0.962941	95.8982
765	MIB1	0.962936	95.8928
766	TFRC	0.962837	95.8875
767	MDN1	0.962744	95.8821
768	SERPINC1	0.962735	95.8767
769	BMPR1B	0.962711	95.8714
770	TGM2	0.962693	95.866
771	MMP14	0.962615	95.8606
772	GLS	0.962601	95.8553
773	DNA2	0.962596	95.8499
774	PDGFA	0.962584	95.8445
775	POLG	0.962499	95.8392
776	C5	0.962484	95.8338
777	ERBB2	0.96238	95.8284
778	BUB1	0.962329	95.823
779	IFT88	0.9623	95.8177
780	PANK2	0.962285	95.8123
781	WT1	0.96228	95.8069
782	ACVR2B	0.962277	95.8016
783	SERPING1	0.962238	95.7962
784	EXO1	0.962231	95.7908
785	TSHR	0.962136	95.7855
786	GRIA2	0.962104	95.7801
787	ACAN	0.96205	95.7747
788	COL4A5	0.962002	95.7694
789	SYK	0.96191	95.764
790	GNAS	0.961892	95.7586
791	NBAS	0.961841	95.7532
792	BMPER	0.96179	95.7479
793	KRT8	0.961727	95.7425
794	KRT5	0.961594	95.7371
795	SETD2	0.961515	95.7318
796	GPT2	0.961393	95.7264
797	SPINK5	0.961357	95.721
798	WFS1	0.961356	95.7157
799	NAGLU	0.961343	95.7103
800	HAND2	0.961265	95.7049
801	CAV3	0.961062	95.6996
802	NPR3	0.96093	95.6942
803	APOE	0.960922	95.6888
804	EIF2AK3	0.960887	95.6835
805	KCNJ10	0.960879	95.6781
806	GATA4	0.960808	95.6727
807	NPC1	0.960744	95.6673
808	COL18A1	0.960657	95.662
809	BMPR2	0.960629	95.6566
810	TGFBR1	0.960587	95.6512
811	CPB2	0.960562	95.6459
812	PML	0.960475	95.6405
813	PNPLA8	0.960434	95.6351
814	GARS	0.960271	95.6298
815	EPAS1	0.960211	95.6244
816	HFE	0.95999	95.619
817	DHODH	0.959863	95.6137
818	STIL	0.959665	95.6083
819	NBN	0.959647	95.6029
820	TLR9	0.959587	95.5976
821	TRPC3	0.959504	95.5922
822	WNT2	0.959455	95.5868
823	CYP27B1	0.95925	95.5814
824	SHANK2	0.959243	95.5761
825	IARS	0.959168	95.5707
826	SLC1A2	0.959158	95.5653
827	NKX2-1	0.958939	95.56
828	MYLK3	0.958871	95.5546
829	GAS6	0.958771	95.5492
830	HRG	0.958758	95.5439
831	ITGB3	0.958748	95.5385
832	ITGA5	0.958741	95.5331
833	FAM161A	0.958644	95.5278
834	TBX20	0.958642	95.5224
835	CACNA1D	0.958409	95.517
836	TRPS1	0.958396	95.5117
837	ABCC4	0.958386	95.5063
838	DOLK	0.958159	95.5009
839	FSHR	0.958002	95.4955
840	RORB	0.957944	95.4902
841	ADIPOQ	0.957871	95.4848
842	ADSL	0.957853	95.4794
843	HLA-A	0.957491	95.4741
844	HARS2	0.957458	95.4687
845	VEGFA	0.957421	95.4633
846	HIBADH	0.957337	95.458
847	CALCR	0.95731	95.4526
848	ALG1	0.957306	95.4472
849	CFH	0.957214	95.4419
850	SUCLG2	0.957022	95.4365
851	SLC7A7	0.956853	95.4311
852	MTHFR	0.956691	95.4257
853	GCKR	0.956618	95.4204
854	CTSA	0.956571	95.415
855	AHCY	0.956559	95.4096
856	CHRNG	0.956556	95.4043
857	GATA6	0.956527	95.3989
858	AIFM1	0.956447	95.3935
859	HSD17B10	0.956124	95.3882
860	GRIP1	0.956114	95.3828
861	TGM1	0.956083	95.3774
862	PIBF1	0.95608	95.3721
863	SLC25A25	0.955986	95.3667
864	PCSK1	0.955911	95.3613
865	ATP8B1	0.955869	95.356
866	TRPM1	0.955506	95.3506
867	ATP2B1	0.955268	95.3452
868	REN	0.955226	95.3398
869	EDAR	0.955221	95.3345
870	CHRNE	0.955111	95.3291
871	VANGL2	0.954952	95.3237
872	MCPH1	0.954881	95.3184
873	TNFSF11	0.954865	95.313
874	ITGA4	0.954745	95.3076
875	FGF2	0.954683	95.3023
876	OXCT1	0.954467	95.2969
877	HTT	0.954413	95.2915
878	KCNH2	0.954348	95.2862
879	NRL	0.954289	95.2808
880	CACNB4	0.954274	95.2754
881	KIF26B	0.954217	95.2701
882	ABL1	0.954203	95.2647
883	NDUFS8	0.954141	95.2593
884	SHOX2	0.954062	95.2539
885	SMAD2	0.954052	95.2486
886	HSD17B7	0.953919	95.2432
887	ABAT	0.953842	95.2378
888	GSK3B	0.953838	95.2325
889	PIGF	0.953837	95.2271
890	IFT81	0.953817	95.2217
891	OPA1	0.953686	95.2164
892	CDH1	0.953604	95.211
893	IL6ST	0.953447	95.2056
894	IHH	0.9532	95.2003
895	TDG	0.953176	95.1949
896	FLNC	0.953056	95.1895
897	TP73	0.952951	95.1842
898	NPHP4	0.952887	95.1788
899	TXNRD1	0.952781	95.1734
900	SMPD4	0.952764	95.168
901	FLNA	0.952655	95.1627
902	GFI1B	0.95245	95.1573
903	MUT	0.952365	95.1519
904	P2RX7	0.95235	95.1466
905	IL6R	0.95233	95.1412
906	EPHA2	0.952214	95.1358
907	NDUFS4	0.951961	95.1305
908	LYN	0.951841	95.1251
909	KDM6A	0.951729	95.1197
910	PHIP	0.951691	95.1144
911	CHAT	0.951626	95.109
912	RAF1	0.951442	95.1036
913	COQ9	0.951257	95.0982
914	HRC	0.951227	95.0929
915	TET2	0.951169	95.0875
916	SLC25A12	0.951105	95.0821
917	STAT6	0.951098	95.0768
918	GABRA1	0.951091	95.0714
919	SLC17A7	0.951083	95.066
920	CYP1B1	0.951047	95.0607
921	HLA-C	0.950992	95.0553
922	NFKB1	0.950856	95.0499
923	SLC19A1	0.950838	95.0446
924	LUM	0.950629	95.0392
925	UBA6	0.950604	95.0338
926	RAD51C	0.950568	95.0285
927	LIG4	0.950503	95.0231
928	F2R	0.9505	95.0177
929	PARK2	0.950475	95.0123
930	SIN3A	0.950371	95.007
931	PRDX1	0.950256	95.0016
932	RGS9BP	0.950202	94.9962
933	C6	0.950049	94.9909
934	FGFR4	0.94987	94.9855
935	CEP41	0.949555	94.9801
936	GPR98	0.949533	94.9748
937	QARS	0.949471	94.9694
938	RCVRN	0.949448	94.964
939	BAX	0.949363	94.9587
940	APAF1	0.949244	94.9533
941	PNPLA6	0.949173	94.9479
942	SMC1A	0.949084	94.9426
943	WWOX	0.948988	94.9372
944	MYH11	0.948949	94.9318
945	GCSH	0.948947	94.9264
946	APP	0.948936	94.9211
947	PIGT	0.948809	94.9157
948	ZFHX3	0.948808	94.9103
949	CRX	0.948788	94.905
950	NEUROD1	0.948601	94.8996
951	ACVR1	0.948527	94.8942
952	ALDH3A2	0.948487	94.8889
953	ZFPM1	0.948464	94.8835
954	CDH2	0.948339	94.8781
955	NKX6-1	0.948269	94.8728
956	CYP24A1	0.948251	94.8674
957	RP2	0.948204	94.862
958	B4GALT1	0.948188	94.8567
959	PRKDC	0.948147	94.8513
960	PAFAH1B1	0.948146	94.8459
961	GBE1	0.948066	94.8405
962	C7	0.947805	94.8352
963	NFS1	0.947624	94.8298
964	PAX1	0.947489	94.8244
965	RBL1	0.947342	94.8191
966	STAB2	0.947259	94.8137
967	FANCD2	0.947188	94.8083
968	PCSK9	0.94718	94.803
969	SOD1	0.947159	94.7976
970	DLG3	0.94692	94.7922
971	FGF18	0.946769	94.7869
972	FOXP1	0.946768	94.7815
973	NCOR1	0.946714	94.7761
974	ACSL4	0.946548	94.7708
975	DCC	0.946545	94.7654
976	RD3	0.946522	94.76
977	AMACR	0.946264	94.7546
978	CRYBB1	0.946135	94.7493
979	BCOR	0.946109	94.7439
980	RANBP2	0.946078	94.7385
981	NR2E1	0.946055	94.7332
982	GOT2	0.946016	94.7278
983	MYLK	0.946015	94.7224
984	SLC2A4	0.945937	94.7171
985	MDH2	0.945809	94.7117
986	CBS	0.945796	94.7063
987	IDH3B	0.945712	94.701
988	IMPAD1	0.945638	94.6956
989	GREM1	0.945613	94.6902
990	MSH3	0.945432	94.6848
991	CYBB	0.945377	94.6795
992	PIK3C3	0.945323	94.6741
993	CYP51A1	0.945304	94.6687
994	BRAF	0.945242	94.6634
995	ALG5	0.945171	94.658
996	F11	0.945168	94.6526
997	IDH1	0.945134	94.6473
998	SFRP1	0.945022	94.6419
999	NODAL	0.944852	94.6365
1000	DLL4	0.94485	94.6312
1001	HSD17B12	0.944721	94.6258
1002	HSP90AA1	0.94472	94.6204
1003	ITPA	0.944639	94.6151
1004	INPPL1	0.944618	94.6097
1005	DHTKD1	0.944484	94.6043
1006	SURF1	0.943268	94.5989
1007	MBTPS1	0.943242	94.5936
1008	SALL4	0.942991	94.5882
1009	SGPL1	0.942884	94.5828
1010	VWF	0.942681	94.5775
1011	CRB2	0.942599	94.5721
1012	POU4F1	0.942504	94.5667
1013	MYO5B	0.942296	94.5614
1014	ABCC9	0.942237	94.556
1015	SHMT1	0.942223	94.5506
1016	PPARD	0.942082	94.5453
1017	MAP1B	0.942073	94.5399
1018	NDUFA8	0.942047	94.5345
1019	HHEX	0.941883	94.5292
1020	INPP5E	0.941789	94.5238
1021	NDUFAB1	0.941626	94.5184
1022	MYL1	0.94161	94.513
1023	ARR3	0.941596	94.5077
1024	ITGA7	0.941581	94.5023
1025	ADAMTS9	0.94158	94.4969
1026	GAPDH	0.941544	94.4916
1027	PAX7	0.941464	94.4862
1028	HMOX1	0.941409	94.4808
1029	SPTLC1	0.941205	94.4755
1030	PDGFB	0.94116	94.4701
1031	SNCA	0.940979	94.4647
1032	SPHK1	0.940819	94.4594
1033	CREB1	0.940772	94.454
1034	ITSN1	0.940698	94.4486
1035	RAD51	0.940698	94.4433
1036	PTPN6	0.940646	94.4379
1037	GPX1	0.940638	94.4325
1038	ZFPM2	0.940619	94.4271
1039	CENPE	0.940466	94.4218
1040	CLIC5	0.940444	94.4164
1041	ALDH4A1	0.940222	94.411
1042	PCSK6	0.940005	94.4057
1043	CTNNA1	0.939947	94.4003
1044	IL10	0.93988	94.3949
1045	CSGALNACT1	0.93983	94.3896
1046	OGT	0.939696	94.3842
1047	ALG2	0.939568	94.3788
1048	CASP9	0.93943	94.3735
1049	FES	0.939421	94.3681
1050	HADH	0.939193	94.3627
1051	PTPN22	0.939191	94.3573
1052	SLC23A1	0.938584	94.352
1053	KCNC1	0.938536	94.3466
1054	SIRT1	0.938525	94.3412
1055	CSF1	0.938517	94.3359
1056	SOS1	0.938491	94.3305
1057	CPT2	0.938364	94.3251
1058	DDX58	0.93826	94.3198
1059	SDCCAG8	0.938115	94.3144
1060	CYB5R3	0.938078	94.309
1061	MEGF8	0.937963	94.3037
1062	DGAT2	0.937567	94.2983
1063	UNC13A	0.937477	94.2929
1064	DSG4	0.93747	94.2876
1065	IL1B	0.937438	94.2822
1066	PLOD3	0.937333	94.2768
1067	FBLN1	0.937327	94.2714
1068	INSRR	0.937239	94.2661
1069	MLH1	0.937087	94.2607
1070	BMP6	0.93697	94.2553
1071	XRCC2	0.93688	94.25
1072	TCF15	0.936858	94.2446
1073	G6PD	0.936756	94.2392
1074	ETFB	0.936754	94.2339
1075	PIK3CA	0.936703	94.2285
1076	IL12B	0.936614	94.2231
1077	KIAA0586	0.936607	94.2178
1078	PTGER4	0.936549	94.2124
1079	TIE1	0.936447	94.207
1080	KRT6B	0.936447	94.2017
1081	PPARA	0.936377	94.1963
1082	PTPN11	0.936374	94.1909
1083	MTRR	0.93633	94.1855
1084	DDX60	0.936262	94.1802
1085	TARS	0.936242	94.1748
1086	SCP2	0.936134	94.1694
1087	MSX1	0.935977	94.1641
1088	FANCA	0.935958	94.1587
1089	DKK1	0.935845	94.1533
1090	DCN	0.935786	94.148
1091	ALPL	0.935672	94.1426
1092	ALDOA	0.935635	94.1372
1093	PEX7	0.935616	94.1319
1094	CD44	0.935412	94.1265
1095	GABRG2	0.93532	94.1211
1096	PDGFC	0.935307	94.1158
1097	ELN	0.935263	94.1104
1098	TTC21B	0.935076	94.105
1099	FTO	0.935056	94.0996
1100	SKI	0.934981	94.0943
1101	ABCB6	0.934979	94.0889
1102	ADCY7	0.93487	94.0835
1103	HPX	0.934852	94.0782
1104	LIPA	0.934829	94.0728
1105	SLC9A3R1	0.934765	94.0674
1106	TLR3	0.934673	94.0621
1107	ANO1	0.934599	94.0567
1108	VPS41	0.934538	94.0513
1109	ADAMTS3	0.934515	94.046
1110	NPR2	0.934377	94.0406
1111	WNT11	0.934319	94.0352
1112	SERPINA1	0.934226	94.0299
1113	GAA	0.934175	94.0245
1114	DST	0.934145	94.0191
1115	VAV1	0.934108	94.0137
1116	HPS1	0.933782	94.0084
1117	ERCC5	0.933778	94.003
1118	KIF1A	0.933733	93.9976
1119	RIMS1	0.933697	93.9923
1120	EPO	0.933632	93.9869
1121	CD40LG	0.933451	93.9815
1122	GCLC	0.933268	93.9762
1123	FUZ	0.933075	93.9708
1124	GUCY2F	0.932966	93.9654
1125	ASPM	0.932939	93.9601
1126	POLG2	0.932914	93.9547
1127	DNMT1	0.932782	93.9493
1128	ACE2	0.932751	93.9439
1129	GSN	0.93275	93.9386
1130	THRB	0.93267	93.9332
1131	FGF23	0.932621	93.9278
1132	AASS	0.932577	93.9225
1133	HARS	0.932368	93.9171
1134	ABCD3	0.932272	93.9117
1135	DSG2	0.932166	93.9064
1136	DLG4	0.932078	93.901
1137	CEACAM1	0.931969	93.8956
1138	NUP155	0.931935	93.8903
1139	CASR	0.931906	93.8849
1140	MMP2	0.931726	93.8795
1141	SOX4	0.931703	93.8742
1142	HGF	0.931653	93.8688
1143	BMP1	0.931346	93.8634
1144	KLKB1	0.931296	93.858
1145	TNFAIP3	0.931124	93.8527
1146	ATP2A2	0.931041	93.8473
1147	FOXA1	0.930984	93.8419
1148	CUL7	0.930953	93.8366
1149	GRIN2A	0.930808	93.8312
1150	BMP5	0.930736	93.8258
1151	SOX17	0.930678	93.8205
1152	ITPR1	0.930668	93.8151
1153	ADAM12	0.930614	93.8097
1154	AHR	0.930404	93.8044
1155	AGTR2	0.930358	93.799
1156	COQ6	0.930057	93.7936
1157	PGM1	0.930055	93.7883
1158	PTPRC	0.930054	93.7829
1159	ABCC10	0.930038	93.7775
1160	EDNRB	0.929878	93.7721
1161	SATB2	0.929719	93.7668
1162	NTRK3	0.929673	93.7614
1163	PAX5	0.929566	93.756
1164	PTPRJ	0.929562	93.7507
1165	TXNRD2	0.929144	93.7453
1166	ACO2	0.928775	93.7399
1167	FASN	0.928705	93.7346
1168	DAG1	0.928617	93.7292
1169	ALS2	0.928459	93.7238
1170	CUX2	0.928415	93.7185
1171	MYCN	0.928365	93.7131
1172	FYN	0.928361	93.7077
1173	LRP1	0.928326	93.7024
1174	IDH3G	0.928309	93.697
1175	GJA5	0.928251	93.6916
1176	NDUFB9	0.928231	93.6862
1177	NKX3-2	0.928027	93.6809
1178	PPP1R15A	0.92801	93.6755
1179	PAPSS2	0.927985	93.6701
1180	TCF7L2	0.927954	93.6648
1181	PPEF2	0.927947	93.6594
1182	ACTN2	0.92775	93.654
1183	MEIS1	0.927729	93.6487
1184	BCL2L11	0.927509	93.6433
1185	GLA	0.927376	93.6379
1186	NLGN1	0.927272	93.6326
1187	MET	0.927247	93.6272
1188	SLCO1B1	0.92703	93.6218
1189	GRM7	0.926971	93.6165
1190	AVP	0.926926	93.6111
1191	ITGA3	0.926884	93.6057
1192	VTN	0.92676	93.6003
1193	VCAM1	0.926626	93.595
1194	CHEK2	0.926556	93.5896
1195	FOXP3	0.926491	93.5842
1196	KDM5B	0.926414	93.5789
1197	YAP1	0.926337	93.5735
1198	POLR3A	0.926037	93.5681
1199	TGM3	0.92601	93.5628
1200	ITGA1	0.926005	93.5574
1201	CFI	0.925901	93.552
1202	VSX2	0.925775	93.5467
1203	CTH	0.925617	93.5413
1204	ZEB2	0.925547	93.5359
1205	CEP89	0.925413	93.5305
1206	TMEM107	0.925275	93.5252
1207	PLA2G4A	0.925253	93.5198
1208	MPO	0.925222	93.5144
1209	CD74	0.925192	93.5091
1210	CEP135	0.925127	93.5037
1211	NARS	0.925115	93.4983
1212	WNT7A	0.925031	93.493
1213	FZD2	0.924987	93.4876
1214	ABCG2	0.924776	93.4822
1215	FOXJ1	0.924711	93.4769
1216	UGDH	0.924633	93.4715
1217	KLF4	0.924588	93.4661
1218	AR	0.924544	93.4608
1219	UROS	0.924427	93.4554
1220	UGP2	0.924297	93.45
1221	PRDM16	0.924284	93.4446
1222	SLC4A7	0.924256	93.4393
1223	TPI1	0.924086	93.4339
1224	MACF1	0.924065	93.4285
1225	GJA3	0.92393	93.4232
1226	SLC1A3	0.923924	93.4178
1227	PKP1	0.923849	93.4124
1228	COL11A2	0.92379	93.4071
1229	LHFPL5	0.923728	93.4017
1230	DYNC1H1	0.923561	93.3963
1231	HSP90B1	0.923328	93.391
1232	IGF1R	0.923264	93.3856
1233	PPT1	0.923215	93.3802
1234	ANXA1	0.923161	93.3749
1235	ITGB2	0.923069	93.3695
1236	MYO3A	0.923065	93.3641
1237	DRD3	0.923032	93.3587
1238	KRT16	0.922875	93.3534
1239	C9	0.922825	93.348
1240	WDR36	0.922797	93.3426
1241	COL9A1	0.92274	93.3373
1242	EZR	0.922737	93.3319
1243	APOA2	0.922641	93.3265
1244	CHRD	0.922614	93.3212
1245	ACSL1	0.922603	93.3158
1246	RPS6KB1	0.922217	93.3104
1247	ABCC8	0.922188	93.3051
1248	NLGN3	0.922177	93.2997
1249	MSH2	0.922031	93.2943
1250	RFX6	0.921996	93.289
1251	SLC16A1	0.921989	93.2836
1252	SLC27A2	0.921944	93.2782
1253	PTK2	0.921826	93.2728
1254	TCTN2	0.921727	93.2675
1255	MDM2	0.921407	93.2621
1256	CDC45	0.921303	93.2567
1257	BCHE	0.921294	93.2514
1258	GUSB	0.921128	93.246
1259	ATAD5	0.921027	93.2406
1260	SMAD1	0.921016	93.2353
1261	HK2	0.920899	93.2299
1262	CTNNA2	0.920823	93.2245
1263	TPM1	0.920815	93.2192
1264	KDR	0.920812	93.2138
1265	SNAI1	0.920756	93.2084
1266	PLEC	0.920728	93.2031
1267	ENG	0.920493	93.1977
1268	RAD51B	0.920364	93.1923
1269	KRT17	0.920235	93.1869
1270	HAUS3	0.91969	93.1816
1271	PLK4	0.919686	93.1762
1272	LMF1	0.919092	93.1708
1273	PLCB4	0.919068	93.1655
1274	P2RX2	0.919023	93.1601
1275	MARS	0.918813	93.1547
1276	ABCB4	0.918618	93.1494
1277	ABCC2	0.918482	93.144
1278	CACNA2D4	0.918303	93.1386
1279	PIGA	0.918268	93.1333
1280	MYF6	0.918197	93.1279
1281	GDF3	0.918129	93.1225
1282	TYRP1	0.917996	93.1171
1283	UMOD	0.917915	93.1118
1284	CITED1	0.917869	93.1064
1285	POLE	0.917637	93.101
1286	ACLY	0.91763	93.0957
1287	EOMES	0.917622	93.0903
1288	CYP11B2	0.917509	93.0849
1289	DMBT1	0.917426	93.0796
1290	MADD	0.917319	93.0742
1291	ADAM17	0.917171	93.0688
1292	MYO18B	0.917155	93.0635
1293	DSCAML1	0.916995	93.0581
1294	RARA	0.916804	93.0527
1295	HES5	0.916729	93.0474
1296	CLU	0.916625	93.042
1297	G6PC3	0.916622	93.0366
1298	SLC9A6	0.916567	93.0312
1299	SAG	0.916496	93.0259
1300	CS	0.916245	93.0205
1301	HOXA1	0.91624	93.0151
1302	ASAH1	0.916148	93.0098
1303	POGLUT1	0.915918	93.0044
1304	GUCY2C	0.915819	92.999
1305	ATP1B1	0.915625	92.9937
1306	DNM1	0.915594	92.9883
1307	JPH2	0.915593	92.9829
1308	TGFB3	0.915484	92.9776
1309	MAPK14	0.915364	92.9722
1310	B2M	0.915222	92.9668
1311	NDUFS6	0.915204	92.9615
1312	HMCN1	0.915167	92.9561
1313	SCN7A	0.915086	92.9507
1314	KL	0.915072	92.9453
1315	CYP3A4	0.914982	92.94
1316	FGF4	0.914973	92.9346
1317	COQ2	0.914944	92.9292
1318	EPB41L5	0.914855	92.9239
1319	CSF1R	0.914759	92.9185
1320	RINT1	0.914749	92.9131
1321	ABCD1	0.914735	92.9078
1322	ANO6	0.914636	92.9024
1323	ICK	0.914605	92.897
1324	FGFR3	0.91458	92.8917
1325	PIK3R1	0.914536	92.8863
1326	LIG3	0.914314	92.8809
1327	OPRM1	0.913976	92.8756
1328	MYOCD	0.913924	92.8702
1329	HAP1	0.913786	92.8648
1330	COASY	0.913708	92.8594
1331	CTSB	0.913624	92.8541
1332	GBF1	0.913593	92.8487
1333	ADCYAP1R1	0.913593	92.8433
1334	ABCG8	0.913557	92.838
1335	CAPN2	0.913497	92.8326
1336	GUCY2D	0.913381	92.8272
1337	AVIL	0.913257	92.8219
1338	SDHC	0.91289	92.8165
1339	LTF	0.912856	92.8111
1340	HAND1	0.91282	92.8058
1341	EIF2B2	0.912819	92.8004
1342	G6PC	0.912759	92.795
1343	SULF2	0.912596	92.7896
1344	TNNI1	0.912536	92.7843
1345	IFNG	0.912522	92.7789
1346	LHX3	0.912518	92.7735
1347	APC	0.912469	92.7682
1348	SLIT3	0.912419	92.7628
1349	ANKRD17	0.912394	92.7574
1350	COL8A1	0.912315	92.7521
1351	AIPL1	0.912071	92.7467
1352	SLC23A2	0.91202	92.7413
1353	TBX15	0.911788	92.736
1354	ATOH1	0.911706	92.7306
1355	CDS2	0.91161	92.7252
1356	ADCYAP1	0.911544	92.7199
1357	FLRT3	0.911285	92.7145
1358	PLA2G3	0.911062	92.7091
1359	TRPM8	0.910952	92.7037
1360	PLCG1	0.910802	92.6984
1361	HLA-B	0.910618	92.693
1362	FOXF2	0.910506	92.6876
1363	POU3F2	0.910437	92.6823
1364	AMPD3	0.910161	92.6769
1365	FANCL	0.910026	92.6715
1366	HSP90AB1	0.909993	92.6662
1367	TUSC3	0.909703	92.6608
1368	GNAO1	0.909679	92.6554
1369	DHX58	0.909107	92.6501
1370	AMPD2	0.909099	92.6447
1371	SYT1	0.909096	92.6393
1372	RAI1	0.908976	92.634
1373	PIK3CB	0.908959	92.6286
1374	DNAJA3	0.908788	92.6232
1375	HLA-DRB5	0.908667	92.6178
1376	DAB2	0.908585	92.6125
1377	KRAS	0.908511	92.6071
1378	FASLG	0.908205	92.6017
1379	MED23	0.9082	92.5964
1380	SHROOM3	0.908059	92.591
1381	SLC22A4	0.908044	92.5856
1382	LBR	0.908015	92.5803
1383	ECSIT	0.9078	92.5749
1384	CD3E	0.907721	92.5695
1385	AXIN1	0.907531	92.5642
1386	MAD1L1	0.907492	92.5588
1387	ZIC1	0.907421	92.5534
1388	SLC24A2	0.907275	92.5481
1389	SEMA3A	0.907122	92.5427
1390	MAGI2	0.906951	92.5373
1391	SNAI2	0.906859	92.5319
1392	DNAI1	0.906787	92.5266
1393	DPM2	0.906506	92.5212
1394	FIG4	0.906438	92.5158
1395	HAUS6	0.906355	92.5105
1396	DHCR24	0.906242	92.5051
1397	KCNA5	0.906165	92.4997
1398	BGN	0.906094	92.4944
1399	DDR1	0.906047	92.489
1400	NDUFV3	0.905986	92.4836
1401	CAMK2D	0.90591	92.4783
1402	MAPK3	0.905777	92.4729
1403	MSH6	0.905636	92.4675
1404	INPP5B	0.90562	92.4621
1405	COL27A1	0.905579	92.4568
1406	ACACB	0.90553	92.4514
1407	SEMA5B	0.905262	92.446
1408	CARS2	0.905038	92.4407
1409	KIF20A	0.904896	92.4353
1410	SUFU	0.904868	92.4299
1411	F9	0.904564	92.4246
1412	IGF2	0.904498	92.4192
1413	UQCRFS1	0.904406	92.4138
1414	SLC11A1	0.904216	92.4085
1415	CYP4V2	0.904181	92.4031
1416	SACS	0.904099	92.3977
1417	TKT	0.904095	92.3924
1418	DSG3	0.903923	92.387
1419	RAG1	0.903654	92.3816
1420	CRYBA4	0.903375	92.3762
1421	ANGPT1	0.903321	92.3709
1422	ETFA	0.903303	92.3655
1423	HCFC1	0.90327	92.3601
1424	CA9	0.903149	92.3548
1425	LPIN2	0.903101	92.3494
1426	BIRC6	0.903013	92.344
1427	TSHZ3	0.902996	92.3387
1428	GCGR	0.90284	92.3333
1429	NELL1	0.902768	92.3279
1430	GALT	0.902613	92.3226
1431	SLC25A32	0.902259	92.3172
1432	NDUFA5	0.902227	92.3118
1433	PIGO	0.902025	92.3065
1434	FADD	0.901997	92.3011
1435	SMARCA4	0.901774	92.2957
1436	ECE1	0.901613	92.2903
1437	GABRA2	0.901305	92.285
1438	HCN1	0.901137	92.2796
1439	RGN	0.90098	92.2742
1440	CD55	0.900867	92.2689
1441	ARC	0.900715	92.2635
1442	SYNJ1	0.9007	92.2581
1443	BDNF	0.900633	92.2528
1444	ALDH18A1	0.90061	92.2474
1445	NEXN	0.900339	92.242
1446	ASCL1	0.900227	92.2367
1447	PLP1	0.900163	92.2313
1448	ITGAV	0.900138	92.2259
1449	DISC1	0.900093	92.2206
1450	ORC3	0.899983	92.2152
1451	ACVRL1	0.899819	92.2098
1452	MAVS	0.899806	92.2044
1453	HLA-DRA	0.899584	92.1991
1454	SHANK1	0.899507	92.1937
1455	RSPO2	0.899085	92.1883
1456	SLC26A4	0.899059	92.183
1457	ALOXE3	0.898996	92.1776
1458	IRAK2	0.898898	92.1722
1459	RDH12	0.898813	92.1669
1460	TNFRSF11A	0.898756	92.1615
1461	PRDX5	0.898751	92.1561
1462	TLL1	0.898727	92.1508
1463	POFUT2	0.898543	92.1454
1464	LIAS	0.898397	92.14
1465	TMEM231	0.898343	92.1346
1466	PHKB	0.898193	92.1293
1467	HP	0.897689	92.1239
1468	NES	0.897666	92.1185
1469	DLX1	0.897506	92.1132
1470	MID1	0.897483	92.1078
1471	DLX6	0.897289	92.1024
1472	UNC45B	0.897085	92.0971
1473	PEX2	0.896894	92.0917
1474	PAX9	0.896816	92.0863
1475	SCLT1	0.896698	92.081
1476	SLC18A2	0.896673	92.0756
1477	HLA-DQA1	0.896649	92.0702
1478	MFRP	0.89662	92.0649
1479	GFM1	0.896435	92.0595
1480	PCYT1A	0.896327	92.0541
1481	TK2	0.896241	92.0487
1482	SULF1	0.896183	92.0434
1483	GDF7	0.896117	92.038
1484	C1S	0.896058	92.0326
1485	CHRNA9	0.89553	92.0273
1486	PRKCQ	0.895188	92.0219
1487	HMGCS2	0.895179	92.0165
1488	ALB	0.89513	92.0112
1489	MUTYH	0.895126	92.0058
1490	SCO2	0.894785	92.0004
1491	SERPINB5	0.894702	91.9951
1492	ACADSB	0.894676	91.9897
1493	MYC	0.894631	91.9843
1494	OPHN1	0.894476	91.979
1495	ATF4	0.894082	91.9736
1496	P4HA1	0.893989	91.9682
1497	GPAM	0.89373	91.9628
1498	ETV4	0.89364	91.9575
1499	JAG2	0.893512	91.9521
1500	SLC26A2	0.893382	91.9467
1501	ETS1	0.893286	91.9414
1502	EPHB2	0.893261	91.936
1503	CLUAP1	0.893231	91.9306
1504	KCNQ4	0.89297	91.9253
1505	ACAD10	0.892933	91.9199
1506	MECR	0.892853	91.9145
1507	STAT5B	0.892739	91.9092
1508	NDST1	0.892513	91.9038
1509	IFT43	0.892289	91.8984
1510	SDC1	0.892124	91.8931
1511	ACVR2A	0.891732	91.8877
1512	CACNA1H	0.89146	91.8823
1513	NFASC	0.891388	91.8769
1514	RPL38	0.891341	91.8716
1515	ALDH1A1	0.891175	91.8662
1516	F12	0.891164	91.8608
1517	GDF6	0.890955	91.8555
1518	CALR	0.890926	91.8501
1519	ITGA9	0.89092	91.8447
1520	HEG1	0.890733	91.8394
1521	PPARGC1B	0.89072	91.834
1522	ECT2	0.890666	91.8286
1523	KIAA0753	0.890478	91.8233
1524	SPRY2	0.890422	91.8179
1525	ALOX15	0.890414	91.8125
1526	CYP2A6	0.890407	91.8072
1527	SOX10	0.890313	91.8018
1528	RBP3	0.890277	91.7964
1529	AGXT	0.890068	91.791
1530	ECHS1	0.889721	91.7857
1531	ABCC1	0.889466	91.7803
1532	VCP	0.889378	91.7749
1533	AIMP2	0.889338	91.7696
1534	NRXN3	0.889329	91.7642
1535	RARG	0.889306	91.7588
1536	RAD51D	0.889276	91.7535
1537	ACHE	0.889038	91.7481
1538	ENPP2	0.888898	91.7427
1539	MST1R	0.888898	91.7374
1540	RAB3A	0.888785	91.732
1541	PLN	0.88875	91.7266
1542	NDUFA13	0.888716	91.7212
1543	DLC1	0.88867	91.7159
1544	EPHA3	0.888312	91.7105
1545	C1GALT1	0.887945	91.7051
1546	TTBK2	0.887911	91.6998
1547	PPP1R13L	0.887872	91.6944
1548	GLIS3	0.887677	91.689
1549	OPN1MW2	0.88767	91.6837
1550	DARS	0.887581	91.6783
1551	TRPV4	0.887354	91.6729
1552	YARS	0.887315	91.6676
1553	PIK3R4	0.887291	91.6622
1554	COL6A3	0.887245	91.6568
1555	MME	0.887186	91.6515
1556	SUPV3L1	0.887137	91.6461
1557	TBX2	0.887091	91.6407
1558	SLC26A6	0.886901	91.6353
1559	CCND1	0.886724	91.63
1560	IMPA1	0.886712	91.6246
1561	KIF1B	0.886685	91.6192
1562	HGD	0.886473	91.6139
1563	POMT2	0.886465	91.6085
1564	SLC6A11	0.886407	91.6031
1565	UNC5B	0.886164	91.5978
1566	LSR	0.886045	91.5924
1567	FREM1	0.885914	91.587
1568	PLXND1	0.885882	91.5817
1569	NGFR	0.885764	91.5763
1570	LGR4	0.885478	91.5709
1571	LRPPRC	0.885441	91.5656
1572	SLC17A5	0.885235	91.5602
1573	EBP	0.885161	91.5548
1574	FEN1	0.885093	91.5494
1575	CREBBP	0.884918	91.5441
1576	BNC2	0.884732	91.5387
1577	RIPK1	0.88465	91.5333
1578	C2	0.884577	91.528
1579	SLC5A1	0.884459	91.5226
1580	IRF4	0.884362	91.5172
1581	RYR3	0.883896	91.5119
1582	SAV1	0.883888	91.5065
1583	PAH	0.883872	91.5011
1584	HDAC2	0.883758	91.4958
1585	NDUFS7	0.883657	91.4904
1586	HIPK2	0.883588	91.485
1587	FLT3	0.883533	91.4797
1588	COG7	0.88326	91.4743
1589	LMAN1	0.882801	91.4689
1590	TFR2	0.882669	91.4635
1591	SYNGAP1	0.882542	91.4582
1592	FIGNL1	0.882259	91.4528
1593	SECISBP2	0.88212	91.4474
1594	PEX1	0.881834	91.4421
1595	NEK8	0.881646	91.4367
1596	RELA	0.881599	91.4313
1597	SRR	0.881438	91.426
1598	AGER	0.881378	91.4206
1599	NCOA6	0.881248	91.4152
1600	ATP6V0A1	0.881216	91.4099
1601	EHHADH	0.88106	91.4045
1602	BDP1	0.880819	91.3991
1603	XYLT1	0.880627	91.3938
1604	DCHS1	0.88053	91.3884
1605	MEFV	0.880512	91.383
1606	DNM2	0.880354	91.3776
1607	LOXL2	0.880295	91.3723
1608	SLC45A2	0.880161	91.3669
1609	ABHD10	0.879958	91.3615
1610	EBF2	0.879952	91.3562
1611	ITGB8	0.879947	91.3508
1612	SOD2	0.879842	91.3454
1613	HHAT	0.879773	91.3401
1614	SREBF1	0.879735	91.3347
1615	H6PD	0.879585	91.3293
1616	GJD2	0.879514	91.324
1617	FZD4	0.879466	91.3186
1618	DNAAF2	0.879431	91.3132
1619	NOTCH4	0.87939	91.3078
1620	DOCK7	0.879328	91.3025
1621	TRPA1	0.879084	91.2971
1622	NPR1	0.879051	91.2917
1623	BSN	0.878801	91.2864
1624	ABCA7	0.878619	91.281
1625	ME2	0.878245	91.2756
1626	ERC1	0.878167	91.2703
1627	PLCE1	0.877857	91.2649
1628	POU5F1	0.877709	91.2595
1629	RGS14	0.87741	91.2542
1630	LRRK1	0.877388	91.2488
1631	HAS2	0.877104	91.2434
1632	KIF22	0.877061	91.2381
1633	SFRP2	0.876841	91.2327
1634	PIGM	0.876394	91.2273
1635	ROBO3	0.876305	91.2219
1636	UNC5C	0.875978	91.2166
1637	HSD3B7	0.875927	91.2112
1638	CASP3	0.875912	91.2058
1639	KIF5A	0.875776	91.2005
1640	MT3	0.875715	91.1951
1641	DPM3	0.875672	91.1897
1642	ACTN4	0.875501	91.1844
1643	GLS2	0.875398	91.179
1644	JUN	0.875387	91.1736
1645	SCN11A	0.875188	91.1683
1646	GRM6	0.875129	91.1629
1647	CAD	0.875114	91.1575
1648	MSN	0.875109	91.1522
1649	SLC5A7	0.874905	91.1468
1650	GLUL	0.874887	91.1414
1651	CCDC114	0.874841	91.136
1652	EGF	0.87465	91.1307
1653	FSHB	0.874586	91.1253
1654	SFTPB	0.874572	91.1199
1655	CFP	0.874204	91.1146
1656	TNC	0.874122	91.1092
1657	PSAT1	0.874055	91.1038
1658	ROCK1	0.873965	91.0985
1659	WNT6	0.873763	91.0931
1660	TM7SF2	0.873723	91.0877
1661	MDH1	0.873687	91.0824
1662	FUT8	0.873641	91.077
1663	NCF4	0.872941	91.0716
1664	DDX3X	0.872498	91.0663
1665	ATP6V0A2	0.872218	91.0609
1666	TUBB3	0.872187	91.0555
1667	TLN2	0.871822	91.0501
1668	PSEN2	0.871737	91.0448
1669	CENPJ	0.871427	91.0394
1670	UQCRB	0.871368	91.034
1671	RBPJ	0.87115	91.0287
1672	RIF1	0.871123	91.0233
1673	VDR	0.87108	91.0179
1674	CEP250	0.87105	91.0126
1675	HDAC8	0.870893	91.0072
1676	CRYGA	0.870841	91.0018
1677	TNNC1	0.870399	90.9965
1678	ELAC2	0.870333	90.9911
1679	KIAA1109	0.870104	90.9857
1680	MPL	0.869811	90.9804
1681	SMYD1	0.86955	90.975
1682	PTPRD	0.869438	90.9696
1683	SLC4A10	0.869168	90.9642
1684	TLR7	0.869076	90.9589
1685	GPD1	0.869045	90.9535
1686	CTSD	0.868972	90.9481
1687	GNB1	0.86884	90.9428
1688	AMN	0.86866	90.9374
1689	MMP9	0.868603	90.932
1690	ARHGAP35	0.868569	90.9267
1691	NFIB	0.868535	90.9213
1692	DLX3	0.868416	90.9159
1693	IGF2R	0.868092	90.9106
1694	CNR1	0.868032	90.9052
1695	MYO1E	0.868031	90.8998
1696	RMI1	0.867911	90.8944
1697	NDUFB8	0.867888	90.8891
1698	WNT3	0.867884	90.8837
1699	CXADR	0.867789	90.8783
1700	NPPC	0.867713	90.873
1701	GJC1	0.867659	90.8676
1702	FGF7	0.867542	90.8622
1703	HTR3A	0.867205	90.8569
1704	DLX2	0.86711	90.8515
1705	SUCLG1	0.867097	90.8461
1706	POU1F1	0.866142	90.8408
1707	NPC1L1	0.865796	90.8354
1708	LAMC1	0.865602	90.83
1709	ERCC1	0.865429	90.8247
1710	KRT19	0.86514	90.8193
1711	PTK2B	0.865135	90.8139
1712	TCF21	0.864816	90.8085
1713	SELE	0.86473	90.8032
1714	POLD1	0.864692	90.7978
1715	ARID1A	0.864475	90.7924
1716	SMTN	0.864202	90.7871
1717	RUNX1	0.864065	90.7817
1718	HLA-DPA1	0.863971	90.7763
1719	GPHN	0.863536	90.771
1720	NLRC4	0.863533	90.7656
1721	DLG5	0.863428	90.7602
1722	CLDN1	0.863207	90.7549
1723	HDAC4	0.862804	90.7495
1724	GAD1	0.862549	90.7441
1725	RPTOR	0.862319	90.7388
1726	JAK3	0.8617	90.7334
1727	GJB5	0.861475	90.728
1728	DZIP1L	0.861463	90.7226
1729	PDK4	0.861457	90.7173
1730	NDUFA10	0.861307	90.7119
1731	HESX1	0.860849	90.7065
1732	MYO6	0.860719	90.7012
1733	VGF	0.860624	90.6958
1734	IDUA	0.860351	90.6904
1735	PRPS2	0.860198	90.6851
1736	NME1	0.860024	90.6797
1737	UQCRC2	0.859706	90.6743
1738	PXDN	0.859653	90.669
1739	MYH14	0.859533	90.6636
1740	TAP1	0.859316	90.6582
1741	MATN1	0.859055	90.6529
1742	KRT71	0.858922	90.6475
1743	TRDN	0.858915	90.6421
1744	MARS2	0.858529	90.6367
1745	COL8A2	0.858368	90.6314
1746	NOA1	0.858278	90.626
1747	DDAH1	0.858007	90.6206
1748	XBP1	0.857912	90.6153
1749	ECD	0.857886	90.6099
1750	SLC4A5	0.857492	90.6045
1751	ADH5	0.857485	90.5992
1752	ESRRB	0.857363	90.5938
1753	RABGGTA	0.857335	90.5884
1754	PPIP5K2	0.856924	90.5831
1755	TRAF2	0.856874	90.5777
1756	HOXC13	0.856658	90.5723
1757	GNPTAB	0.856541	90.5669
1758	LRIG1	0.856489	90.5616
1759	AKAP13	0.856437	90.5562
1760	FDX1	0.856389	90.5508
1761	FRYL	0.856373	90.5455
1762	PRKAR1A	0.856176	90.5401
1763	HDAC6	0.856042	90.5347
1764	COMP	0.856013	90.5294
1765	DZIP1	0.85569	90.524
1766	GFPT1	0.855585	90.5186
1767	FBXW8	0.855459	90.5133
1768	DPP4	0.855076	90.5079
1769	NLRP3	0.854878	90.5025
1770	CLCNKA	0.854872	90.4972
1771	ANGPT2	0.854559	90.4918
1772	PITRM1	0.854484	90.4864
1773	TLR2	0.854319	90.481
1774	SNAP25	0.8543	90.4757
1775	NPHP1	0.854055	90.4703
1776	AXIN2	0.854048	90.4649
1777	IL2RA	0.853499	90.4596
1778	PDE4B	0.853433	90.4542
1779	IL15	0.853155	90.4488
1780	SELP	0.853112	90.4435
1781	SMAD6	0.853096	90.4381
1782	PPP1R3C	0.853076	90.4327
1783	TOR1AIP1	0.852905	90.4274
1784	SLC7A2	0.852825	90.422
1785	ZIC3	0.852704	90.4166
1786	MFN2	0.852644	90.4113
1787	FAAH	0.852624	90.4059
1788	CETP	0.852592	90.4005
1789	ALG6	0.852561	90.3951
1790	ZMPSTE24	0.852296	90.3898
1791	ARID5B	0.852236	90.3844
1792	SERPINH1	0.852167	90.379
1793	CA2	0.851933	90.3737
1794	FGF13	0.851801	90.3683
1795	FARSA	0.851649	90.3629
1796	FASTKD5	0.851564	90.3576
1797	TCF7	0.851554	90.3522
1798	SLC24A1	0.851277	90.3468
1799	TRIOBP	0.851153	90.3415
1800	ARFGEF2	0.850253	90.3361
1801	CTNNA3	0.850197	90.3307
1802	CRYL1	0.850133	90.3254
1803	HOXD13	0.850069	90.32
1804	TSC2	0.84981	90.3146
1805	GDNF	0.849782	90.3092
1806	VPS13C	0.849642	90.3039
1807	NDUFB7	0.849582	90.2985
1808	TXN2	0.849582	90.2931
1809	HOXD3	0.84914	90.2878
1810	KIFAP3	0.84907	90.2824
1811	RUNX3	0.84897	90.277
1812	GBA2	0.848639	90.2717
1813	HPRT1	0.848481	90.2663
1814	RRM2B	0.84842	90.2609
1815	HEY2	0.8484	90.2556
1816	RAPSN	0.848307	90.2502
1817	FDFT1	0.848176	90.2448
1818	NFAT5	0.847968	90.2395
1819	AVPR2	0.847728	90.2341
1820	OTX1	0.847489	90.2287
1821	DPPA4	0.847383	90.2233
1822	CTC1	0.847205	90.218
1823	NBEA	0.847161	90.2126
1824	SV2A	0.847105	90.2072
1825	SCN1B	0.846871	90.2019
1826	CSK	0.846656	90.1965
1827	NPHS2	0.846496	90.1911
1828	TP53	0.846366	90.1858
1829	CAMK2A	0.846316	90.1804
1830	SLC39A4	0.846274	90.175
1831	IL2	0.84611	90.1697
1832	SLC7A11	0.845508	90.1643
1833	STK3	0.845004	90.1589
1834	ZNF335	0.844839	90.1535
1835	ABR	0.844079	90.1482
1836	SEC24B	0.843899	90.1428
1837	DVL1	0.843671	90.1374
1838	OGDHL	0.843665	90.1321
1839	KITLG	0.843315	90.1267
1840	BPTF	0.843277	90.1213
1841	HPD	0.843144	90.116
1842	HKDC1	0.842928	90.1106
1843	RPS6KA3	0.842602	90.1052
1844	SUN1	0.84222	90.0999
1845	C1R	0.841971	90.0945
1846	SERPINF1	0.841963	90.0891
1847	ERCC3	0.841601	90.0838
1848	NUMA1	0.84149	90.0784
1849	IQCB1	0.84145	90.073
1850	DNAH11	0.84106	90.0676
1851	GAB1	0.840994	90.0623
1852	P2RX4	0.84095	90.0569
1853	TCF4	0.840938	90.0515
1854	UNC79	0.840894	90.0462
1855	CECR2	0.840735	90.0408
1856	DFNB31	0.840685	90.0354
1857	ENO3	0.840349	90.0301
1858	PLAT	0.840347	90.0247
1859	CNOT1	0.839956	90.0193
1860	SP7	0.839787	90.014
1861	GSC	0.839779	90.0086
1862	GAMT	0.839529	90.0032
1863	NMNAT1	0.839464	89.9979
1864	CDO1	0.839458	89.9925
1865	SPINT1	0.839418	89.9871
1866	THRA	0.83932	89.9817
1867	SARS2	0.839312	89.9764
1868	FLAD1	0.838914	89.971
1869	CABIN1	0.838798	89.9656
1870	PNP	0.838631	89.9603
1871	GFAP	0.838629	89.9549
1872	DAB1	0.838626	89.9495
1873	ECEL1	0.838425	89.9442
1874	LHX2	0.837925	89.9388
1875	PRDM1	0.837786	89.9334
1876	ANKRD1	0.837748	89.9281
1877	SKIL	0.837729	89.9227
1878	RAPGEF2	0.83754	89.9173
1879	HMGA2	0.837524	89.912
1880	LCK	0.837474	89.9066
1881	AOX1	0.837451	89.9012
1882	ITGA11	0.837273	89.8958
1883	WNK4	0.837244	89.8905
1884	KIF14	0.837017	89.8851
1885	USP13	0.836376	89.8797
1886	PMS2	0.836341	89.8744
1887	ECM1	0.835739	89.869
1888	ABCA2	0.835509	89.8636
1889	TUBA1B	0.835311	89.8583
1890	PIK3C2A	0.835254	89.8529
1891	SCO1	0.834733	89.8475
1892	COX5B	0.834543	89.8422
1893	PLD2	0.834519	89.8368
1894	CRYAB	0.834211	89.8314
1895	PHEX	0.833747	89.826
1896	FANCI	0.833572	89.8207
1897	IL12A	0.833476	89.8153
1898	SLC25A15	0.833428	89.8099
1899	CTNS	0.833329	89.8046
1900	NPNT	0.833058	89.7992
1901	SEC23A	0.832908	89.7938
1902	TJP1	0.832905	89.7885
1903	DOK7	0.83286	89.7831
1904	DHX29	0.832809	89.7777
1905	PDZK1	0.832581	89.7724
1906	CSPG4	0.832494	89.767
1907	SERPINE1	0.83243	89.7616
1908	VIL1	0.83242	89.7563
1909	INPP5D	0.832308	89.7509
1910	PRKACA	0.832272	89.7455
1911	PLOD2	0.832248	89.7401
1912	IKBKG	0.832111	89.7348
1913	ANPEP	0.831911	89.7294
1914	HTR4	0.831895	89.724
1915	REST	0.831836	89.7187
1916	TOP3A	0.831511	89.7133
1917	MTNR1B	0.831488	89.7079
1918	KYNU	0.831252	89.7026
1919	HDAC9	0.831218	89.6972
1920	CDAN1	0.831169	89.6918
1921	HCN2	0.831145	89.6865
1922	UNG	0.831018	89.6811
1923	ANGPTL4	0.83082	89.6757
1924	GGT1	0.830805	89.6704
1925	GSTZ1	0.830774	89.665
1926	DPM1	0.830656	89.6596
1927	MVK	0.830364	89.6542
1928	MECOM	0.830333	89.6489
1929	TNFRSF1A	0.830327	89.6435
1930	PARD3	0.829987	89.6381
1931	C8A	0.829907	89.6328
1932	CRH	0.829806	89.6274
1933	APOC3	0.829755	89.622
1934	WNT9A	0.82973	89.6167
1935	MYL7	0.829231	89.6113
1936	DCT	0.829213	89.6059
1937	ELF5	0.829212	89.6006
1938	RARS	0.829127	89.5952
1939	KCNE2	0.829061	89.5898
1940	SPTLC2	0.829033	89.5845
1941	COL6A1	0.828818	89.5791
1942	PRKCI	0.828739	89.5737
1943	STAB1	0.828553	89.5683
1944	EVC2	0.828506	89.563
1945	LOXL3	0.828456	89.5576
1946	MAPT	0.828394	89.5522
1947	LTBP2	0.828387	89.5469
1948	BDH1	0.827915	89.5415
1949	ADH1B	0.827814	89.5361
1950	GYS1	0.827766	89.5308
1951	TIMP3	0.827331	89.5254
1952	PNKP	0.8273	89.52
1953	ADRA2A	0.827054	89.5147
1954	TGS1	0.826999	89.5093
1955	SLC17A8	0.826897	89.5039
1956	TBC1D4	0.826627	89.4985
1957	PEMT	0.826568	89.4932
1958	PDE3A	0.82636	89.4878
1959	PDC	0.826082	89.4824
1960	CER1	0.825859	89.4771
1961	CHUK	0.825684	89.4717
1962	ATF2	0.82566	89.4663
1963	KNTC1	0.825149	89.461
1964	KDM6B	0.825058	89.4556
1965	REV3L	0.824803	89.4502
1966	ALDH1B1	0.824754	89.4449
1967	BAD	0.824505	89.4395
1968	PPA2	0.824417	89.4341
1969	SORBS2	0.8244	89.4288
1970	CRHR1	0.824332	89.4234
1971	MYF5	0.823788	89.418
1972	NOD1	0.823784	89.4126
1973	IL4R	0.822948	89.4073
1974	LSS	0.822913	89.4019
1975	FLT1	0.82244	89.3965
1976	HOXA11	0.822183	89.3912
1977	TMEM38B	0.821969	89.3858
1978	ZEB1	0.821929	89.3804
1979	CHD4	0.821791	89.3751
1980	RFX4	0.821777	89.3697
1981	HLA-DRB1	0.821767	89.3643
1982	MYO1A	0.821477	89.359
1983	PTCD3	0.821329	89.3536
1984	RHOA	0.820767	89.3482
1985	ITGA2B	0.820695	89.3429
1986	EPOR	0.820616	89.3375
1987	ABCA5	0.82005	89.3321
1988	EZH2	0.819546	89.3267
1989	SPTBN5	0.819458	89.3214
1990	HES1	0.819372	89.316
1991	STAG3	0.819308	89.3106
1992	EML2	0.819276	89.3053
1993	OPA3	0.81922	89.2999
1994	PFKFB3	0.819173	89.2945
1995	JPH1	0.819018	89.2892
1996	ZFAT	0.818947	89.2838
1997	GPR143	0.818803	89.2784
1998	TNNT3	0.818492	89.2731
[truncated: 16,627 more rows]
